# Supplementary material for: A dominant SRCAP truncating mutation promotes squamous cell carcinoma progression
Source: Oncogenesis. 2025 Aug 26;14(1):33. doi: 10.1038/s41389-025-00576-z (PMC12381255; doi:10.1038/s41389-025-00576-z)
Supplement: Supplementary file 2 — Data Set 1 [file 41389_2025_576_MOESM2_ESM.xlsx]

## Sheet: Progenitor SRCAP-1879
Gene	log2FoldChange	p-value
A2ML1	1.41599	3.89372e-43
ABCA12	1.25992	1.91171e-12
ABCG1	1.23455	0.00024656
ACRC	1.20058	0.0354052
ADAM19	1.31768	3.67842e-27
ADAMTS15	1.47983	1.57869e-05
ADM2	1.15436	7.76005e-05
AGO2	1.19493	2.54557e-20
AGR2	1.7016	2.12831e-07
ALDH3A1	2.41687	1.15557e-14
ASPRV1	2.22614	3.68713e-19
ATP12A	1.73117	3.10871e-31
BIRC3	1.85394	1.63738e-36
BMP6	2.23265	4.17479e-24
C10orf10	2.2703	2.09697e-08
C14orf37	1.16315	0.00273515
C15orf54	1.90586	1.87976e-05
C2orf54	1.8941	8.06703e-12
C6orf15	3.04283	1.35608e-11
CALML5	1.08182	2.1122e-08
CARD18	1.02524	0.00063397
CCNA1	1.43014	0.0035562
CDH2	1.84576	0.00022458
CDKN2B	1.28685	6.94907e-17
CDSN	1.13389	1.07379e-12
CLSTN2	1.05205	0.0249091
CLU	1.03993	1.43579e-10
CPEB2	1.06308	8.70958e-13
CREG2	1.3371	0.0273592
CRYAB	1.26485	2.80228e-06
CST6	1.63621	3.83692e-10
CTGF	1.23353	6.6999e-36
CXCR1	1.36948	0.00029744
CYP1B1	1.82656	1.50385e-12
CYP24A1	1.64876	2.41011e-13
DEFB103B	8.33042	8.32713e-08
DPP4	1.34261	1.5552e-10
DSC2	1.22001	4.50717e-27
DSG1	1.119	4.3734e-08
DUSP10	1.1876	8.9057e-14
ECM2	1.4491	0.00822564
EFR3B	1.2508	0.0161351
EGR3	1.54965	0.0009173
ELF3	1.92823	0.00432246
EPHX3	1.17556	0.0133736
FAM13A-AS1	1.3928	0.00057275
FAM151B	1.58514	0.00291654
FAM95C	1.21841	0.0247792
FAT4	1.08315	0.00950502
FBXO32	1.38397	0.00020266
FLG	2.25307	2.81359e-29
FLG2	1.46235	0.00702877
FOS	1.07951	1.4034e-11
FTH1	1.3657	1.53001e-36
FTH1P3	1.51938	0.00876491
FTL	1.29824	1.43617e-41
GAS7	1.31637	0.0290723
GDA	1.01485	0.014447
GPRC5A	1.34938	1.18855e-30
GPRC5B	1.84414	6.98748e-06
GPX2	1.19129	0.00203026
H19	1.6842	2.90326e-24
HBB	1.21373	0.00101474
HCAR2	1.57275	1.38622e-14
HCAR3	1.32322	0.00029745
HIST1H1C	1.26583	1.74767e-11
HIST1H2AE	1.68731	0.00678712
HIST1H2BC	1.54097	2.88863e-05
HIST1H2BD	1.32422	4.88575e-09
HIST1H2BG	1.73624	0.0010435
HIST1H4H	1.67027	0.00483443
HIST2H2AA4	23.8166	6.45483e-07
HMOX1	2.12219	2.4255e-05
HSPB8	1.62884	1.46445e-08
ICAM1	1.165	0.00171537
IFITM10	1.82381	0.00223612
IGFL1	2.64821	9.07276e-13
INHBA	1.05063	2.12136e-21
INS	1.27585	0.0288738
ITGB6	1.07051	1.49788e-25
ITGB8	1.26999	4.96026e-18
KIAA1211L	1.14217	1.12726e-06
KLK12	1.48989	0.00377954
KLK13	1.00683	0.00587118
KLK6	1.31587	8.35442e-15
KLK7	1.26261	4.53515e-33
KPRP	1.52706	0.00011877
KRT1	1.65334	3.31626e-20
KRT13	1.28316	3.15641e-29
KRT23	1.79006	3.82174e-19
KRT76	1.27625	0.0181652
KRT80	1.04379	2.45012e-11
KRTDAP	1.18587	2.18895e-13
LCE1A	1.39279	0.00599802
LCE3D	1.02414	2.16725e-07
LCE3E	1.42083	0.00023463
LCN2	1.00277	2.26219e-08
LEPR	1.02703	1.85508e-07
LIMS3	6.96177	3.84301e-06
LINC01572	1.76658	2.29438e-07
LNPEP	1.2009	9.28311e-13
LOC344887	1.16519	0.0340127
LPCAT2	1.01015	1.00944e-21
MAFB	1.15817	0.00111065
MGAT4A	1.08579	0.00718839
MMP9	2.28259	3.20082e-77
MYCN	2.21263	3.49314e-09
MYH14	1.32096	9.06452e-06
NAT8L	1.42313	0.00192345
NBEAL1	1.05659	1.50927e-07
NCCRP1	1.38942	4.28184e-08
NEDD9	1.18735	9.89651e-07
NLRP10	1.71015	4.98395e-09
NUAK1	1.03363	2.18493e-19
OVOL1	1.28237	6.57242e-06
PADI1	1.3733	0.00728293
PANX2	1.23829	0.0232372
PARD6B	1.02804	0.00332982
PCDH1	1.10927	6.37579e-20
PCDHGB7	1.14463	0.0351311
PGLYRP4	1.23216	0.0291771
PIK3IP1	1.08434	3.55923e-08
PLD1	1.12132	6.26351e-14
PODXL	1.1747	0.00404732
POTEJ	8.3555	6.72123e-08
PRDM1	1.24159	1.58944e-17
PTENP1	1.88354	0.00059058
PTPRJ	1.08677	0.00112669
PTPRR	1.34232	0.00458378
RGPD2	1.06793	0.0375414
RGPD5	1.17509	0.00981268
ROBO4	1.32822	2.40206e-08
RPPH1	2.53815	0.0005021
RPTN	1.87698	2.69607e-06
RRAGD	1.7008	0.00020107
S100P	2.17317	1.4658e-06
SBSN	1.16795	5.74998e-25
SCNN1B	1.74263	0.00717846
SDCBP2	1.36584	1.69535e-12
SERPINE2	1.29003	1.1994e-44
SH3PXD2A-AS1	1.24155	8.0613e-06
SHISA2	1.40551	0.0020875
SLC2A12	1.64579	1.8802e-07
SLC46A3	1.37059	2.31504e-16
SLC5A1	1.33103	0.00143617
SLC6A14	1.29659	0.0003014
SLC7A11	1.27753	6.73409e-23
SLC9A2	1.7988	0.00130734
SLITRK6	1.43303	1.88214e-19
SMN1	12.8532	2.91419e-09
SMPD3	1.11759	0.0197573
SORBS2	1.09748	0.0285329
SPINK5	1.03835	5.92539e-15
SPINK7	2.04859	0.0013036
SPNS2	1.69763	3.46465e-06
SPRR2A	1.25147	3.96142e-08
SPRR2D	1.26052	1.87347e-27
SRCAP	3.13909	3.93623e-178
SRMS	1.23577	0.00046734
SULT1B1	1.25963	0.023476
SYT8	1.18	2.7186e-10
TCN1	1.0034	0.0414299
TCP11L2	1.49308	0.00029796
TLR5	1.186	0.0342773
TM4SF19	1.21679	0.00413531
TMPRSS11E	1.64188	1.30492e-11
TMPRSS11F	1.85539	1.57978e-05
TMPRSS13	1.43515	7.29406e-05
TNNI2	1.34164	0.00934842
TP53INP2	1.60086	4.45375e-12
TRIM16L	1.16943	4.33095e-11
UCA1	1.15999	0.0134143
VIPR1	1.30331	6.07035e-05
WFDC12	1.56324	4.15648e-07
WNT5A	1.18672	2.5334e-15
WNT9A	1.22402	0.0002029
ZNF20	1.03324	0.0037003
ZNF460	1.29125	0.00174031
ZNF750	1.03314	0.00555025
ZP4	1.38897	0.00474418
ZSWIM4	1.20067	6.08193e-09
AGER	-1.15186	0.0352006
APLN	-1.18306	1.29924e-08
ARHGEF25	-1.1704	0.0176552
BTN3A3	-1.07646	0.00339871
CAPN12	-1.11239	0.0200201
CD27-AS1	-1.05419	0.00250858
CLEC11A	-1.18758	0.012284
CTSK	-1.19787	4.88374e-06
DDN	-1.53344	0.00858929
FSD1	-1.69884	0.00176074
FUZ	-1.04499	2.01379e-06
GOLGA2P5	-1.20735	0.00503439
HES7	-1.60429	0.00115161
HSD11B1L	-1.06335	0.00926222
IL33	-1.31413	0.0158982
LIMS3L	-3.93407	1.34747e-09
MATN3	-1.06122	0.00150236
NFATC4	-1.18731	9.83026e-06
NOS3	-1.29341	0.00792222
NYAP1	-1.14138	0.00410461
PAXIP1-AS1	-1.12051	0.0329155
REEP2	-1.16422	1.95769e-05
SECTM1	-1.04952	0.0001156
SEMA4G	-1.12202	0.0341387
SV2A	-1.19589	0.00168174
TCEAL7	-1.21358	2.05652e-06
TRIM46	-1.17665	0.0001216
TRIM6-TRIM34	-1.26082	0.00725995
UBA7	-1.0632	0.0247323
UBE2S	-1.05504	5.33772e-18
ZNF625-ZNF20	-1.37849	0.00271492
