# Supplementary material for: A dominant SRCAP truncating mutation promotes squamous cell carcinoma progression
Source: Oncogenesis. 2025 Aug 26;14(1):33. doi: 10.1038/s41389-025-00576-z (PMC12381255; doi:10.1038/s41389-025-00576-z)
Supplement: Supplementary file 3 — Data Set 2 [file 41389_2025_576_MOESM3_ESM.xlsx]

## Sheet: Differentiated SRCAP-1879
Gene	log2FoldChange	p-value
AASDH	1.33857	1.83849143271054e-20
ABHD10	1.13316	4.91173674485566e-15
ACCS	1.15927	0.0379229
ACE2	1.84174	2.4796711490671e-07
ACKR4	1.60793	0.00369315
ACSM3	1.1839	0.0330836
ACTR10	1.23874	7.10789649187591e-40
ACTRT3	1.41173	0.0123253
ADAL	1.03676	0.000146109
ADH7	2.37038	0.000961154
AGR2	1.32018	2.47364671155891e-09
ALDH1A1	1.22905	1.28238439251304e-09
ALG14	1.08283	3.28654880272217e-07
ALG6	1.13491	9.70136638008234e-10
ALG8	1.26529	1.95497571610454e-20
ALKBH8	1.02126	4.07275247378098e-05
ALS2CR11	1.63375	0.0093099
AMACR	1.09169	1.95040825056634e-08
AMZ2P1	1.04252	0.01158
ANKFN1	1.05918	1.64241720900321e-10
ANKMY2	1.14502	9.04832028645315e-08
ANKRA2	1.10816	1.28550786449869e-12
ANKRD29	1.05426	1.74794740320021e-07
ANKRD36BP2	1.19142	1.83414540527e-05
ANOS1	1.07389	0.0322285
AP5M1	1.18248	1.33883803901102e-19
APOBEC3A	1.83567	0.00189927
APOBEC3G	1.30303	0.00216441
APOO	1.2221	1.17192299289386e-09
ARHGAP28	1.48675	0.0471756
ARL11	1.3772	0.0101453
ARL14	1.24625	0.0284773
ARL14EP	1.05488	1.36525514936573e-15
ARL6IP5	1.11731	1.38130077513177e-33
ARMCX5	1.14032	2.22224530684853e-07
ARRDC3	1.27171	5.7612287756671e-37
ARV1	1.34529	1.17312214493914e-17
ASAH2B	1.79699	0.000407334
ASB9	1.67323	0.0135715
ATG10	1.28194	3.26665888478494e-10
ATG4C	1.36408	1.70255143993507e-11
ATP5G1	1.03308	2.27448279284783e-13
ATP5J	1.14483	3.74404643651659e-25
ATP6AP1L	1.06811	0.0153526
ATP6V1G2	1.68648	0.000393994
ATPAF1	1.05553	3.63126544775087e-21
ATRAID	1.07416	7.42644227325074e-27
B2M	1.1132	1.28466719967688e-52
B9D1	1.12411	1.37467991314266e-07
BBOX1	1.08038	1.26081103728139e-23
BBS10	1.00258	4.00021259334863e-07
BBS4	1.3789	4.6492941909513e-10
BCHE	1.25954	2.15070730488538e-11
BCL2L10	1.39072	0.000118687
BCYRN1	1.18924	2.56169815174376e-05
BDH2	1.43528	1.2532342080513e-27
BDNF-AS	1.56674	0.000528081
BEND6	1.28266	0.000285458
BLOC1S2	1.44384	6.5332247004803e-48
BOLA3	1.37298	9.35815347180872e-21
BPNT1	1.06317	3.60540919457127e-20
BRCAT54	2.72839	0.00553885
BSCL2	1.98764	7.79428339557481e-10
BST1	1.65909	0.00228469
BST2	1.53983	1.36319649770481e-14
BTBD8	1.66201	0.0320861
BTN3A2	1.08111	0.000112742
C10orf32	1.12593	3.72938692802151e-17
C10orf55	1.42209	0.00964308
C11orf70	1.69725	6.95318554813485e-10
C11orf73	1.06301	9.04162431685054e-17
C11orf74	1.26043	4.32946314465379e-10
C12orf4	1.29833	6.37429442342803e-18
C12orf60	1.67457	1.05599559438715e-05
C14orf119	1.07345	1.28287108640176e-25
C15orf65	2.09146	1.20417743092226e-07
C17orf58	1.13744	0.000293931
C17orf89	1.10872	7.42874290166011e-20
C1orf53	1.59868	2.43769969315035e-05
C20orf196	1.3005	0.00637619
C2orf74	1.40845	1.77904775317199e-10
C2orf88	2.27443	0.00102042
C3orf14	1.48664	1.38765866635774e-17
C3orf33	1.12106	0.0416708
C4orf33	1.73041	1.56230578700655e-22
C5orf28	1.14481	6.57664203167895e-13
C5orf46	1.19233	0.000450083
C6orf203	1.02504	5.99514131721279e-06
C7orf25	1.54019	1.02897985678844e-14
C8orf37	1.00397	0.00312216
C8orf44	1.34362	0.0436668
C8orf48	2.45011	2.20068944881996e-06
CALCRL	1.75025	6.32020805768802e-05
CALML3	1.70429	1.01039806859482e-22
CAPS2	1.61405	0.00363873
CARD16	2.08851	9.76276416154854e-13
CARF	1.17089	0.000114724
CASC8	1.30518	7.47623480548434e-08
CASP1	1.45512	1.36361442135701e-34
CBR4	1.21269	7.220474908022e-16
CCDC121	1.29507	0.00641475
CCDC125	1.22265	9.03980579945784e-08
CCDC176	1.30588	1.77404026892758e-05
CCDC53	1.25875	5.62615007150782e-19
CCDC58	1.21113	2.94710477192918e-12
CCDC66	1.11725	2.72252138859233e-07
CCDC90B	1.19567	8.28381643756524e-29
CCK	1.19767	0.00282621
CCL20	1.3266	1.48257075150792e-05
CCT6B	1.9776	1.32921095001833e-06
CD58	1.15798	1.16557244458108e-12
CDC25C	1.15305	3.56036994436049e-06
CDK1	1.01667	1.76749997544069e-25
CDKL2	1.41732	0.00797577
CDKN3	1.13206	1.46500851252279e-10
CEACAM6	1.33447	6.30380273174935e-15
CENPQ	1.10134	6.03217460694085e-08
CEP112	1.59171	0.0013702
CEP70	1.29775	3.24350107329089e-15
CETN3	1.10248	1.27331008142188e-17
CFAP45	1.24643	0.00517999
CFAP70	1.08596	0.0134293
CFB	1.11151	0.00157239
CHADL	1.26328	0.0145227
CHI3L2	2.14973	2.97981338902463e-05
CHIC1	1.21897	2.26272759005632e-07
CHURC1	1.16275	1.38870252533185e-28
CISD1	1.01409	4.03981159263362e-13
CKLF	1.14888	4.10440644522881e-09
CLCA2	1.15891	7.70736913430715e-38
CLCA3P	1.68869	0.0180534
CLCA4	1.79637	1.35649999844175e-30
CLDN8	1.5375	0.000174127
CLHC1	1.16843	0.000208398
CLIC2	1.42941	5.84270749657965e-05
CLN5	1.01268	3.16235164970362e-18
CLYBL	1.13451	0.0188057
CMPK2	1.32066	1.34757529122631e-06
COG6	1.04757	6.54542616736749e-18
COL21A1	1.34599	0.0358573
COMMD3	1.14712	1.20820531593218e-20
COMMD8	1.0778	2.32240669504353e-23
COQ2	1.02504	1.88459163585172e-10
COQ5	1.04023	3.70698962014348e-15
COX14	1.03428	6.83563749376333e-12
COX20	1.05326	4.99044714121077e-17
COX7A1	1.15899	2.97098145306911e-12
CPA6	1.40748	0.000247213
CPE	1.04519	9.31244484031076e-17
CRADD	1.18353	9.64976666414377e-07
CREB3L4	1.06177	0.000947508
CRISPLD1	1.89962	0.0154762
CRYZ	1.04647	1.24381317551895e-30
CRYZL1	1.10854	4.76397041818148e-11
CSRNP3	1.14496	0.0315169
CTSO	1.28072	1.04752018162986e-07
CWC15	1.01567	2.57426930091387e-22
CXCL10	2.20846	4.11710819700033e-05
CXCL11	2.16168	1.46587074340456e-05
CXCL14	2.02381	2.77790528822801e-06
CXCL5	1.37972	0.0122949
CXorf57	1.08119	0.0197366
CYBA	1.09246	9.61211857132336e-14
CYP3A5	1.31785	5.23354633857701e-14
DBT	1.15182	2.77308389531951e-20
DCAF13	1.07951	1.83816201356771e-22
DCLRE1A	1.02409	2.73163576048093e-07
DDX58	1.06384	2.31967586373106e-16
DDX60	1.55936	2.01896471111173e-57
DECR1	1.07208	7.02014442007151e-22
DEFB1	1.11056	7.04419257065766e-21
DLD	1.29359	3.30854885473901e-46
DLG2	1.40064	0.00212093
DLGAP5	1.09596	5.09030308290744e-20
DNAJB4	1.01579	1.43376842706285e-17
DNAJC15	1.05347	2.11263837908708e-22
DNAJC19	1.27655	4.32355159684006e-15
DOCK8	1.2913	7.35604441985463e-05
DUSP13	1.80635	2.79003382759341e-05
DUSP19	1.5021	0.0096918
DYNC1I2	1.03224	1.48503190873662e-32
DYNC2LI1	1.28214	1.0920786705326e-15
DYNLT1	1.15367	1.25690657999871e-36
DYNLT3	1.50492	2.30432934064024e-65
DYRK4	1.34246	2.04379885747866e-14
DYX1C1-CCPG1	10.9026	9.77573399586806e-14
DZIP3	1.11375	1.59997431117302e-06
EAPP	1.15912	7.58266773896855e-20
ECM2	1.68641	0.00214404
EDA2R	1.09152	0.0236331
EFCAB11	1.34731	6.37158849758357e-06
EFCAB2	1.08492	0.0441506
EFCAB7	1.06948	3.85818228583752e-05
EFHC1	1.12044	1.94353692315024e-08
EFHC2	2.04455	4.09070313690653e-05
EGFL6	3.13035	0.000601275
EID1	1.079	2.33754450500225e-30
EID3	1.2659	0.0405063
EIF2B3	1.01444	6.06872476853803e-11
ELAC1	1.70989	5.28658326332325e-05
ELMOD2	1.23879	8.0435926888538e-26
ELP6	1.02536	1.43897415345036e-09
ENDOU	1.91101	1.84220154255619e-11
ENPP4	1.8368	0.00378844
ENPP5	1.43775	0.00271859
ENTPD3	1.21882	1.65855545385557e-05
EPB41L3	2.70976	6.44203139508415e-11
EPGN	1.83641	4.64353237895815e-70
EPHA3	1.51088	0.00573283
EPSTI1	1.54489	1.05522945992087e-16
ERAP2	1.13868	1.72515219336094e-08
ERCC8	1.32273	9.42033467399132e-12
ERH	1.01892	4.80144321073846e-21
ERI2	1.24125	1.49486754156396e-15
ERMARD	1.20957	4.2421464805989e-13
ERP27	1.79682	2.40538715645555e-05
ESD	1.04573	4.74134002004836e-29
EXOSC1	1.03472	1.82188547795727e-09
EXTL2	1.38302	6.65062603243403e-10
F8	1.50299	4.16980263691232e-05
FAAH2	1.00206	0.00514168
FABP5	1.17048	3.41337777450847e-35
FADS3	1.22098	3.53330650131583e-05
FAIM	1.52981	1.51712093684961e-09
FAM114A2	1.1875	7.82400749396932e-12
FAM134B	1.598	4.35614184369025e-15
FAM173B	1.13557	1.0708559048785e-06
FAM175A	1.15657	9.55018818017545e-12
FAM198B	2.18801	6.21429940732189e-09
FAM19A2	1.26302	0.0492557
FAM216A	1.16287	1.46385142206018e-05
FAM227B	1.96829	0.0001165
FAM228B	1.29219	5.50813413678445e-07
FAM229B	1.47789	6.35261257550234e-07
FAM25BP	1.31721	1.48719876157357e-05
FAM25G	1.12926	1.31795822118389e-10
FAM35DP	1.75349	1.11056520170754e-05
FAM96A	1.05665	1.09900327238092e-19
FANCL	1.01036	5.31758138382057e-06
FAS	1.12846	8.29277745866992e-11
FASTKD1	1.15349	9.70426866614918e-14
FBXO22	1.03251	3.03136237010583e-19
FBXO4	1.46887	2.82777039251177e-08
FGD2	1.28061	0.0253074
FIBIN	1.16164	0.0232294
FIS1	1.00495	1.02385924517745e-25
FKBP1AP1	1.30153	8.76835679037202e-05
FKBP3	1.2086	1.30255994990975e-38
FLJ37035	1.75478	0.0152206
FMO4	1.50687	3.27456584630357e-06
FOXN3-AS1	1.56007	0.000466119
FPGT	1.57789	9.553009059929e-29
FRK	1.53445	0.000396458
FUNDC1	1.12498	1.6909744221321e-16
FUOM	1.22255	1.02890574336988e-09
GBP2	1.2105	0.000251627
GBP3	1.07998	5.29734818784808e-21
GBP6	1.38673	1.26271712267662e-18
GCA	1.18559	2.85219796095954e-08
GCSAM	1.52133	2.29408873784691e-05
GDAP1	1.5394	1.2105769431839e-10
GEMIN6	1.08576	4.57855782231978e-08
GIN1	1.18187	8.87986253403832e-08
GKN1	1.01904	0.0211335
GLIPR1	1.65149	0.00829185
GLIPR2	1.34492	1.86932718502226e-05
GLMN	1.08931	5.37710183739457e-07
GNPDA2	1.00899	2.08007628397614e-10
GOLGA8R	2.66575	4.90563886521195e-05
GPR89B	1.26214	2.32915329596792e-07
GPX7	1.35604	0.000100595
GSAP	1.04697	7.81607589881055e-07
GSTM3	1.37565	1.55293286863819e-25
GSTO2	1.00969	1.27683423082217e-14
GTF2H3	1.04503	1.05344171772307e-16
GTF2H5	1.21482	2.14130577568849e-31
HACD4	1.41714	1.35248986364056e-14
HAUS1	1.07967	1.7368910106022e-12
HCP5	1.18684	0.0125723
HDDC2	1.02302	1.78964598242643e-16
HEATR3	1.05595	2.34441599762073e-12
HENMT1	2.07694	7.00729324958671e-10
HERC6	1.27685	2.08142198981122e-19
HIBCH	1.47022	4.30824325044777e-18
HIGD1A	1.14986	1.22955001088823e-50
HLTF	1.11334	2.83930769562488e-13
HMGN5	1.75915	1.54923189649821e-08
HMMR	1.14684	1.34852053485198e-22
HNMT	2.07216	8.92199483209777e-14
HRASLS2	1.01854	9.53474432047929e-05
HRSP12	1.26468	2.03712146544728e-18
HSD11B2	1.93886	0.000368835
HSD17B11	1.29789	2.52200036334797e-08
HSPB3	1.94044	0.00166925
HSPE1	1.07412	8.20439216692192e-28
HSPE1-MOB4	1.79933	0.000357188
HYKK	1.77798	0.0371633
ICA1L	1.21105	0.00208094
IFI27	1.4056	2.33816210457127e-72
IFI44	1.87642	7.7979148886116e-86
IFI44L	2.1211	2.01410770284535e-127
IFI6	1.25841	1.7167577685821e-64
IFIT1	2.31996	6.5855015089794e-94
IFIT2	1.58398	0.00189894
IFIT3	1.40781	1.26598925630419e-18
IFIT5	1.44291	6.57101838427449e-31
IFNK	1.64187	5.50621586291256e-28
IFT74	1.20861	1.67561958442345e-16
IFT80	1.28049	5.73671419572242e-22
IFT88	1.0892	2.09177116135034e-07
IGFL1	1.4025	7.92973214424989e-39
IGFL2	1.26859	2.91966752777315e-46
IL11RA	1.1701	0.0258178
IL32	1.19322	0.00108144
IL33	2.3193	2.06653674244884e-23
ILDR1	1.07074	0.0115043
IQCG	1.37662	2.7241588758983e-06
IRAK1BP1	1.05063	0.00104672
ISG15	1.35637	4.20164903642164e-40
ISPD	1.00183	0.0444067
ITGB3BP	1.1918	7.80209836704505e-12
KATNAL2	1.74121	0.0114789
KBTBD3	1.44152	4.56665875225757e-09
KCNJ5	1.14741	0.0231506
KCNMB4	1.04506	3.31202849418506e-05
KIAA0825	1.31787	0.004535
KIAA1107	1.19861	0.00134132
KIAA1586	1.0007	1.58061135607051e-07
KIZ	1.08242	6.85826321170306e-10
KLHDC9	1.15729	4.23640825212493e-05
KLHL20	1.14442	7.64239349531664e-14
KLRG2	1.63073	8.3210288057611e-08
KRCC1	1.36549	1.14532222460438e-32
KRT13	1.01659	2.55575725298685e-41
KRT222	1.80402	5.28840724021847e-09
KRT6C	1.07569	0.0407152
KTN1-AS1	1.82252	0.0114352
KYNU	2.29404	3.39945580281365e-07
L1TD1	1.24724	3.89949011640248e-07
LACC1	1.59978	5.25998966512486e-23
LAMP3	1.14169	0.00563117
LARP7	1.07818	4.82844120486889e-26
LDAH	1.04248	4.19712657077418e-10
LIAS	1.02101	7.31369179252539e-06
LIMS3	7.7458	1.35933078921233e-06
LINC00467	1.06883	0.000377054
LINC00511	2.19726	0.00780601
LINC00663	1.22584	0.0148155
LINC00704	1.22264	3.47332103851503e-05
LINC00886	1.08924	0.0345157
LINC00888	1.58895	0.00493422
LINC00933	1.48604	0.0133863
LINC00998	1.11542	1.20813639609243e-30
LINC01094	1.29878	3.04911315951929e-06
LINC01213	1.39254	0.0283094
LINC01315	1.48579	0.0233956
LINC01550	1.21846	0.00112207
LIPA	1.01784	4.05034524880696e-23
LMO2	1.55742	0.00217217
LOC100289495	1.01779	0.0144982
LOC100294145	1.33161	6.79766608927482e-11
LOC100379224	1.31569	0.0117238
LOC100419583	1.63912	3.89986218790117e-29
LOC100506100	1.1465	0.000219383
LOC100507002	1.23483	0.0455223
LOC100507053	1.03331	0.0263765
LOC100996579	1.16638	8.60788742776732e-05
LOC101927045	1.75812	0.000228341
LOC101927189	1.04977	4.88480495857005e-06
LOC101927204	1.48232	0.0188826
LOC101928100	1.90889	3.77848532384397e-05
LOC101928103	1.58573	0.00231479
LOC101928794	1.49181	0.027267
LOC101929395	3.79207	0.000101325
LOC101929680	1.2627	0.0463869
LOC102606465	1.26599	0.00101622
LOC102723780	1.42386	0.0147909
LOC103021295	1.22871	0.00010055
LOC339803	1.02921	0.000149026
LOC729966	1.08938	0.0372703
LPAR6	1.29572	1.10655876675485e-22
LPPR5	1.61539	0.00364794
LRG1	1.73751	0.0151389
LRRC29	1.79779	0.00833464
LRRC34	1.08679	0.0257111
LRRC40	1.01675	9.27752673367719e-16
LRRC6	1.3522	0.00112306
LRRCC1	1.15604	1.70366970768656e-09
LRRIQ1	1.31549	0.0168473
LRRIQ3	1.74392	0.0231767
LRRK2	1.45136	0.000590967
LSM3	1.2483	1.57513301345521e-31
LSM5	1.06534	1.23685561695436e-18
LSP1	1.20988	0.000926189
LXN	1.71273	3.94708349636772e-12
LYPLAL1	1.30883	2.07572816250497e-15
LYRM5	1.0319	1.33653003497795e-10
LYRM7	1.27643	1.44447769546865e-16
LYRM9	1.302	0.00688737
MAB21L3	1.35497	0.0246601
MAGEH1	1.23412	0.00106113
MAGOHB	1.39754	5.23258979010993e-09
MAMDC2	1.30256	1.68267722005914e-11
MAP2K6	1.41108	0.0301475
MAP9	1.17912	4.39259449885989e-14
MAPK11	1.0473	3.36896113109776e-05
MCEE	1.20826	1.43496912322698e-06
MCHR1	1.48751	0.0267569
MCMDC2	1.01805	0.0394605
MDH1	1.09636	1.78396586235418e-41
MDH1B	2.15579	0.00152076
MDM1	1.08879	0.00120838
MDP1	1.04573	0.000460663
ME3	1.2577	0.00759822
MED7	1.18511	9.22822037545219e-09
MEGF6	1.20596	0.00292537
METTL18	1.17456	3.42075775266651e-07
METTL5	1.04686	4.9566284370276e-19
MGST2	1.17279	5.691900490994e-16
MIA	1.07145	0.00309144
MINOS1	1.04931	7.57123550576568e-21
MMAA	1.03066	0.000136349
MMP1	2.24729	4.7965250340434e-74
MMP10	1.03327	7.18566156109901e-10
MMP28	1.14763	1.28217057754803e-10
MMP3	1.2829	0.017248
MMP7	1.58668	0.00048574
MRAP2	2.78479	0.00120155
MRPL1	1.23709	7.01110640160868e-24
MRPL13	1.14756	1.62201637058623e-27
MRPL20	1.00677	3.99326387117428e-17
MRPL30	1.17578	5.10945355852882e-28
MRPL35	1.06093	1.1448742683591e-16
MRPL40	1.24298	2.15709863382695e-19
MRPS11	1.00135	1.3855734501163e-09
MRPS21	1.04609	6.95804067263035e-27
MRPS23	1.08552	1.37462553879803e-21
MRPS28	1.05282	1.50662114934299e-13
MRPS33	1.23909	5.93851045191546e-23
MSL3P1	1.51964	7.68719874965355e-10
MSRB2	1.04643	3.76607723274906e-12
MT1L	1.22793	0.00257378
MTERF1	1.38404	1.34504939024936e-12
MTERF2	1.5059	1.00348420116646e-05
MUCL1	2.55748	1.67310586182682e-61
MX2	1.14453	0.000135428
MYCBP	3.25643	1.98720182669965e-29
N6AMT1	1.02057	0.0101749
NAP1L2	1.53541	0.00907244
NAP1L5	1.64998	0.00464935
NAT1	1.13794	2.11839843635721e-05
NDC80	1.27495	2.99160866703434e-16
NDUFA7	1.14418	7.89199370947031e-18
NDUFAF2	1.03438	7.58978018085284e-14
NDUFB3	1.06077	7.42721112690523e-27
NDUFS5	1.0669	4.16476873119893e-35
NEFL	1.64972	3.41345539189852e-05
NHLH2	1.60644	0.00103883
NHLRC3	1.12551	1.57100976261599e-06
NIPSNAP3A	1.51911	1.39571301347087e-37
NIT2	1.23611	4.48204329379973e-28
NKAPL	1.10583	0.00112752
NMB	1.12752	0.000266151
NME1	1.1321	5.05637144314434e-35
NME5	2.37445	0.00249822
NMI	1.29525	3.31592247241714e-08
NMRK1	1.08674	1.46682563687294e-11
NMU	1.23482	3.81870181986762e-10
NOXA1	1.14145	0.0033875
NPL	1.24478	0.0126678
NSL1	1.17032	1.30802659868793e-10
NSUN3	1.56085	6.56248378998367e-06
NSUN7	1.17783	0.0327362
NUDT12	1.27624	3.13285825138108e-23
NUDT7	1.11602	0.00323578
NUP37	1.09164	3.42152870451613e-17
NUPL2	1.02977	1.11271530339433e-09
OMA1	1.2709	2.6891432418054e-16
OPRL1	1.42175	0.0398226
ORC3	1.39195	1.44334380010211e-28
OST4	1.14188	9.89740677608405e-36
OTUD6B-AS1	1.1873	9.67498969238569e-18
OXSM	1.14852	9.46013115267591e-14
PABPC4L	1.47721	0.0107382
PALD1	1.9434	0.000269168
PAMR1	1.54577	3.75945915761922e-05
PARP14	1.02916	4.27892766950812e-13
PARP9	1.5632	1.57991987947432e-46
PART1	1.35958	5.56356199278967e-05
PBK	1.01707	1.75923542040976e-13
PBLD	1.12314	0.0124211
PCOLCE2	1.18576	0.00204108
PCTP	1.28833	3.1299470505896e-11
PDZD11	1.15689	4.1094004451524e-26
PEX1	1.02754	6.94607102522421e-12
PEX11B	1.3234	3.70015248066026e-24
PEX11G	1.05933	0.00176167
PEX2	1.10441	9.87953005862368e-19
PEX3	1.0636	1.91984858767881e-17
PEX7	1.22234	5.44650272041545e-13
PGBD5	1.12133	2.86894921279512e-05
PHEX	1.23093	8.01547204338583e-05
PHYH	1.08189	2.3343509437112e-11
PIGB	1.17572	6.78665712470638e-11
PIGK	1.12816	7.93546690604251e-18
PIGP	1.325	9.5822363842845e-14
PIH1D2	2.30248	0.000244954
PIK3C2G	1.20082	0.00640205
PIN4	1.09965	4.73998962581446e-09
PLA2G7	1.09902	5.36104951940909e-11
PLAC1	1.46658	3.15076200259006e-05
PLAC8	2.28281	0.00189884
PLGRKT	1.01738	8.87613593196298e-12
PLS1	1.2185	1.96801273608196e-16
POC5	1.06475	1.34047498587231e-05
POGLUT1	1.09128	9.28009132841241e-11
POLE2	1.0808	0.000569366
POLR3GL	1.13937	3.74744849025145e-09
PON2	1.48085	7.84051403803046e-45
PON3	1.23565	0.0236432
POP5	1.49361	1.1976743544226e-17
POPDC3	1.63745	0.0107867
POT1	1.04859	1.02104605388058e-15
POU5F1B	1.55524	0.0438427
PPA2	1.09403	2.47189139137151e-30
PPIC	1.13018	1.05190807128097e-17
PPM1N	1.10131	0.00753241
PPP1R3C	1.26258	4.32364431359533e-15
PPWD1	1.14973	1.32203779176053e-15
PQLC3	1.18339	1.40415931490526e-11
PRDX3	1.1472	2.6406248338e-41
PRKG2	1.5892	8.87508172754198e-05
PRMT9	1.12924	1.60549866084484e-10
PRRX2	2.06016	0.000328633
PSMA3	1.20715	1.77431608648654e-37
PSMA4	1.11817	3.12580008895947e-38
PSMD5-AS1	1.25096	0.00290294
PSME2	1.10892	6.29477461287981e-22
PTCD2	1.1238	1.20458531161125e-05
PTPN20	1.15132	7.38868290110452e-05
PTPN22	2.08531	2.44882425717345e-12
PUS7L	1.30384	1.01139718544371e-13
PXDNL	1.13528	0.00219451
PYCARD-AS1	1.23732	0.0120268
RAD17	1.01592	5.01999731628583e-15
RAD51AP1	1.17559	1.07909393361707e-09
RAD51C	1.5285	7.81875800897555e-19
RAD54B	1.17751	4.14424107613541e-08
RANBP17	1.42092	7.07132194861303e-05
RANBP6	1.10266	6.51036783516639e-20
RARS	1.0452	1.48475783161399e-32
RARS2	1.05956	2.41035430245478e-17
RBKS	1.7141	0.000144273
RBM43	1.04963	0.00292078
RBM45	1.31336	7.4802862439547e-08
REEP2	1.24694	0.000401977
RFESD	1.39379	0.00717746
RGPD8	10.5211	7.87246711835483e-13
RGS5	1.47314	0.00958692
RHPN1	1.02913	0.00348385
RINT1	1.03904	8.4493803811423e-16
RIOK2	1.32285	6.46176486407135e-22
RMDN1	1.15903	3.27368156667214e-20
RMDN2	1.74883	2.06797449880526e-06
RN7SK	1.62455	0.00337618
RNF141	1.1615	1.46328193389966e-42
RNF5P1	1.42236	0.0154249
RNFT1	1.64054	1.27936217834287e-12
RNLS	1.05311	3.1524887534036e-06
RPF1	1.04073	5.22522564793922e-19
RPL26L1	1.08555	1.29936756042871e-15
RPP40	1.17193	8.47170211243584e-06
RPS27L	1.21498	4.30194284851098e-40
RRM2B	1.26538	2.95475943249005e-27
RWDD2B	1.53756	1.39343350958796e-18
RWDD3	1.29394	1.94467654474787e-11
S100A12	1.64844	7.19689346325221e-08
S100A6	1.10033	1.41520674173901e-49
S100A7	1.81859	8.23334080979526e-57
S100A8	2.004	2.20002406211024e-18
S100A9	1.06255	2.90499769355998e-49
SAA2	1.24681	7.85916085947544e-10
SAMD13	1.65049	0.00910002
SAMD9	1.01915	1.4801700916304e-22
SAMD9L	2.03907	4.87158794462568e-51
SCCPDH	1.22062	6.99527072615038e-16
SCFD1	1.03645	3.94438510517154e-25
SCN2B	1.17681	0.0302359
SCO1	1.08529	4.42967837478938e-19
SCRN3	1.35804	4.70286979596367e-21
SDHAF3	1.21692	2.88981985631864e-12
SDHAF4	1.02088	7.97593124228333e-06
SDSL	1.41092	1.76970642540877e-06
SEC11C	1.09901	2.18411920251706e-16
SEC22A	1.13103	1.46981165148222e-15
SENP8	1.23998	0.000179081
SEPP1	2.63954	1.48178906333899e-96
SEPSECS	1.26264	3.60108077214561e-09
SERF2-C15ORF63	3.63399	0.000444343
SERHL2	1.62352	0.00509102
SERPINA3	1.03636	9.00518328882179e-06
SERPINB5	1.12266	7.02711546382197e-43
SESN1	1.55431	6.1998744872361e-32
SETD9	1.29067	9.63147401154428e-06
SGOL2	1.03915	1.20675160166771e-13
SH3BGRL	1.12333	6.49493029797286e-25
SIAE	1.06573	8.53493996745794e-16
SLC16A14	1.23169	0.000134515
SLC25A12	1.75597	9.98472070041399e-26
SLC25A20	1.21516	0.000266095
SLC27A2	1.14003	0.00349594
SLC30A9	1.09643	1.00393469696834e-26
SLC38A6	1.40166	1.85001437804078e-05
SLC38A9	1.33581	9.48304534450205e-14
SLC39A8	1.16523	9.4090152603319e-24
SLC46A3	1.14352	0.000780008
SLFN12	1.89835	6.11221615904963e-10
SLIRP	1.13578	2.79148576579965e-21
SMAD5-AS1	1.69287	0.0287811
SMIM10L2A	1.15322	0.0101224
SMIM11	1.1061	1.23374506531254e-06
SMIM19	1.13979	4.49208796293527e-14
SMIM8	1.2925	1.03792695434006e-06
SNRPE	1.01187	4.36755084132431e-21
SNRPG	1.03447	2.02109368178295e-20
SNX10	1.15888	0.000176226
SNX4	1.07088	8.92341883327455e-17
SOD1	1.08913	3.78968855362909e-37
SPA17	1.26728	6.72880337205061e-11
SPEF2	1.54707	0.0013503
SPINK6	1.60726	6.28491014154504e-52
SRCAP	2.18477	1.52406510304544e-68
SRD5A3	1.5862	1.64838020921952e-37
SRP14	1.05951	3.05823740091478e-37
SRPRB	1.0275	3.87186057039976e-15
STAT4	1.12521	0.0457704
STEAP1	1.18693	5.79593183953899e-08
STMN3	1.06241	6.05576111482674e-07
STX19	2.16442	3.01294601904629e-11
SUGCT	1.6865	2.91044146647551e-31
SYNC	1.72066	9.08991392003495e-17
SYTL5	2.33666	0.000449823
TAF1A-AS1	2.01516	0.0384289
TAF9	1.17428	2.77078498803726e-30
TAF9B	1.56991	1.01197511618304e-14
TAPBPL	1.08188	0.00133511
TATDN3	1.14132	7.32191828152129e-09
TBC1D19	1.02678	2.87176078179221e-06
TBC1D32	1.19208	2.30796041876239e-07
TBCEL	1.0741	7.69143784181204e-07
TCEAL1	1.0566	3.4028474381292e-13
TCEAL7	1.23685	1.01851037804192e-05
TCN1	1.99679	1.48990721111804e-81
TEFM	1.13779	6.608373852518e-09
TEX9	1.74227	3.50552886413671e-08
THEM4	1.242	2.12251626803731e-06
THY1	1.43234	0.00401346
TIMM8B	1.32742	2.38294899258821e-27
TLCD2	1.1376	0.000151778
TLR2	1.2176	0.000106042
TLR3	2.28934	2.28904136167054e-31
TLR5	1.90946	7.55227597733058e-10
TM4SF1-AS1	1.34774	0.0151784
TMBIM4	1.1086	1.76501768543028e-29
TMEM110-MUSTN1	2.05552	0.00207662
TMEM126A	1.11489	1.69320724396442e-14
TMEM128	1.17349	2.38325657710141e-15
TMEM138	1.15111	3.86608310332296e-06
TMEM144	1.54811	5.91015814432506e-07
TMEM14A	1.17092	4.60494971326797e-16
TMEM17	1.54756	0.000258662
TMEM19	1.3391	1.47289007915112e-24
TMEM216	1.09845	7.22137865353422e-06
TMEM258	1.10409	1.35169368438567e-19
TMEM261	1.07075	4.75932286493628e-25
TMEM61	1.30118	0.0311099
TMEM74B	1.05002	0.0153106
TMEM9B	1.1227	9.49078103624535e-27
TMPRSS11A	1.96017	1.75702886051263e-05
TMSB15B	1.31722	0.000169036
TNFAIP6	2.43232	0.000474834
TNFSF10	2.08695	1.05318091492774e-52
TOMM40L	1.00425	1.56032519457639e-08
TOMM5	1.049	9.42157577066684e-27
TP53AIP1	1.08561	1.52698818214632e-07
TPRKB	1.06723	2.05902136239913e-11
TRAM1L1	1.25577	0.0349915
TRAM2-AS1	1.4456	0.00336255
TREM2	3.78352	6.15209978306997e-07
TRIM21	1.09769	1.29560977904592e-14
TRIM22	2.11338	3.84176695194997e-105
TRIM6-TRIM34	8.09831	2.4867424414446e-07
TRPC1	1.05729	4.72538456321762e-06
TRUB1	1.35746	5.78757936771757e-25
TSGA10	1.1962	0.000108577
TSNAX	1.05329	1.25644172252708e-19
TSPAN1	1.37053	2.27997274607323e-44
TSPAN33	1.00381	0.00750139
TSTD3	1.39492	0.00226133
TTC12	1.09034	1.35153498191823e-09
TTC14	1.10774	7.8379786593556e-12
TTC30A	1.30639	3.96507118998495e-06
TTC30B	1.12703	0.000298609
TUBA1A	1.04259	1.02579125719877e-23
TVP23C	1.22227	0.000982063
TXNDC17	1.21194	6.1198517738228e-42
TXNDC9	1.20712	2.316622302638e-31
TYMP	1.30028	1.03966748153925e-34
UBXN8	1.37961	7.07789008244586e-09
UQCC2	1.0519	2.62895752809707e-16
UQCRQ	1.04233	6.70092360562174e-33
USP18	1.03413	0.000328536
VAV3	1.07217	1.16855336074713e-18
WDR31	1.14356	0.00779412
WDR5B	1.3838	0.000282457
WDR61	1.23159	1.15184462606175e-22
WDR63	2.5553	3.71954137576675e-16
WDR78	1.12717	3.57689805884774e-05
WDR92	1.0075	2.54695182871488e-05
WRB	1.18707	3.17996963457126e-19
XAF1	2.38147	1.11720338124589e-23
XK	1.5145	0.00153027
XRCC6BP1	1.09465	0.000104772
ZBED8	1.07332	0.00398794
ZBTB42	1.00813	0.00687312
ZCCHC17	1.0346	2.78952153908362e-20
ZCWPW1	1.29626	0.0102367
ZCWPW2	1.36347	0.026008
ZEB1-AS1	1.30959	0.00997315
ZFP14	1.146	6.9096219731542e-05
ZFP2	1.65999	0.00208676
ZG16B	1.39109	0.00323982
ZMYM6NB	1.24074	1.20056552447426e-06
ZNF112	1.38735	1.22860221832485e-05
ZNF14	1.04059	6.56587649366653e-06
ZNF181	1.40595	2.273696692309e-09
ZNF204P	1.07945	1.77101881242768e-09
ZNF214	1.97304	1.19284149966795e-05
ZNF224	1.02217	0.0015187
ZNF230	1.17673	0.000212245
ZNF235	1.24005	0.016977
ZNF239	1.39218	0.0492404
ZNF285	1.10242	0.0175339
ZNF287	1.07446	3.10715191261051e-05
ZNF30	1.16748	0.0013437
ZNF300P1	1.05989	0.0141861
ZNF302	1.25704	1.29431777026751e-12
ZNF311	1.25802	0.0137176
ZNF32	1.0116	1.77347895706989e-13
ZNF334	1.24651	0.000545799
ZNF415	1.3052	1.22043889810838e-09
ZNF429	1.42059	4.26293267435521e-10
ZNF43	1.17936	8.71947861798605e-07
ZNF441	1.09527	5.04815096408642e-06
ZNF480	1.12131	1.5186715664411e-09
ZNF487	1.14171	0.016272
ZNF502	1.52679	4.65903395636647e-10
ZNF525	1.03009	1.25447123349200e-09
ZNF527	1.03361	0.0261536
ZNF559	1.1135	2.7643981710855e-05
ZNF561-AS1	1.10958	2.17500699965214e-08
ZNF563	1.32826	2.68061523251968e-08
ZNF565	1.13377	0.00516106
ZNF572	1.69982	0.00168938
ZNF594	1.50602	0.0376359
ZNF596	1.191	0.00263686
ZNF625-ZNF20	1.66928	0.00106616
ZNF626	1.08547	2.42490667847163e-09
ZNF658	1.25839	5.68479559540879e-06
ZNF658B	1.6914	0.000184564
ZNF665	1.64156	0.00215386
ZNF682	1.39803	1.21099028442106e-05
ZNF684	1.41871	0.00666686
ZNF702P	1.11318	3.10262229518957e-07
ZNF75A	1.15706	3.34756743833142e-09
ZNF780B	1.18013	0.00240676
ZNF813	1.21237	2.03781220405681e-07
ZNF816	1.19528	2.10007933284039e-05
ZNF818P	1.26315	0.00389519
ZNF879	1.10748	0.00535987
ZNF883	1.54897	9.08378530926247e-22
ZNF888	1.09166	0.00255333
ZPLD1	1.27596	0.000298974
ZSCAN16	1.19492	0.00312797
ZSCAN26	1.13905	8.60171320869418e-06
ZUFSP	1.00059	5.41284348196402e-12
ZWILCH	1.01707	1.31766481591383e-14
AADACL2	-1.24211	2.50133742730188e-26
ABCA1	-1.00035	4.28583181227745e-05
ABCA12	-1.06544	1.6880626090465e-18
ABCC1	-1.26276	2.96755426333925e-17
ABCG1	-1.64344	3.72547877945433e-29
ABCG4	-1.5777	1.56535321311988e-06
ABHD12B	-1.32885	4.03464325529475e-07
ABL2	-1.58911	5.29351928283204e-31
ACAD8	-1.58823	3.62809856923501e-22
ACER2	-1.18715	0.00256104
ACSBG1	-1.78979	0.0175909
ACVR2B	-1.03153	0.0344888
ADAMTS1	-2.0003	2.88830431253264e-61
ADAP2	-1.19379	0.000261067
ADARB1	-1.01934	6.05170157066764e-08
ADAT3	-1.26932	0.000216878
ADCY1	-1.81316	0.0343562
ADCY9	-1.04245	3.32351814396967e-06
ADGRF2	-1.16281	0.0192743
ADGRG1	-1.4194	3.31784803599559e-39
ADM	-1.21077	1.0574093550266e-33
AFAP1	-1.05094	5.87691309756598e-08
AFF1	-2.22663	2.43512015628442e-41
AFF4	-1.07284	7.20519480887805e-18
AGAP1	-1.0239	2.89800453925734e-08
AGO2	-1.61204	1.81014338169415e-10
AJAP1	-1.71296	4.87964352038122e-11
AKAP2	-1.04832	3.31478747298144e-11
AKR1C1	-1.273	1.2646907984065e-28
AKR1C2	-1.65192	1.54433444498545e-45
ALOXE3	-1.28491	3.78436098324966e-14
ALPP	-1.71212	0.00330887
AMIGO2	-1.25482	7.07151386242694e-16
AMPD2	-1.13032	4.09861769531948e-07
AMZ1	-2.37136	8.4852419856545e-08
ANKRD1	-3.43247	1.5453208716836e-12
ANKRD13B	-1.44747	9.78266320013579e-05
ANKRD33B	-1.27855	0.00397394
ANPEP	-1.23327	2.05179989124148e-05
ANXA9	-1.49473	1.91559498537189e-20
APPL2	-1.0585	2.05458403059942e-12
AQP5	-2.59931	7.08114395341623e-13
ARAP3	-1.51702	2.02725701114366e-07
ARC	-1.7469	0.000372099
ARG1	-1.78907	5.86479775257526e-13
ARG2	-1.64672	2.62265788240474e-15
ARHGAP21	-1.41877	4.82737723731417e-21
ARHGAP23	-1.37003	4.87477088647461e-28
ARHGAP24	-1.15588	5.14311383668941e-06
ARHGAP30	-1.46512	2.89184689592965e-08
ARHGAP32	-1.23585	2.74686430286554e-15
ARHGAP39	-1.06533	4.61344175885876e-05
ARHGEF1	-1.09657	1.28791447721674e-16
ARHGEF18	-1.00568	1.95763928982057e-19
ARID3A	-1.07348	8.1790668902819e-06
ARID3B	-1.5275	1.25636554584635e-07
ARID5A	-1.27325	0.000302709
ARID5B	-1.80994	2.97271077748926e-27
ARL4C	-1.08386	1.26082572956842e-19
ARNT2	-1.80427	0.014495
ARNTL	-1.11945	1.57029955502464e-07
ASH1L	-1.06558	9.31631081810341e-12
ASNS	-1.13614	6.83358561543904e-18
ASPRV1	-2.32726	2.60643309769491e-98
ASTN1	-2.02514	2.7491290770462e-08
ASXL1	-1.09997	2.53726762781456e-09
ATF3	-2.31845	7.95192773569721e-65
ATG2A	-2.6328	2.05743775052033e-11
ATG9B	-2.62787	7.04691325380513e-43
ATN1	-1.0708	1.30787511744315e-13
ATP11A	-1.1804	1.4513140909229e-08
ATP12A	-1.03823	2.09828302506758e-24
ATP2A2	-1.02483	1.26832969977446e-25
ATP2C2	-1.06447	8.22670760407237e-11
ATP6V1C2	-1.9132	1.18354164209564e-38
ATXN2L	-1.44082	2.37448308570053e-25
ATXN7	-1.19359	5.20980971662988e-07
AUTS2	-1.16425	1.05970094953887e-06
AVL9	-1.08493	3.21322252453724e-13
AVPI1	-1.74889	4.06093803253634e-60
AZGP1	-2.25573	6.20561694622662e-115
AZGP1P1	-1.95458	0.00232098
BACH2	-1.46091	0.00337934
BATF2	-2.78804	0.000494955
BAZ2A	-1.07371	1.69874091389286e-16
BCAR1	-1.32965	1.24646905284509e-22
BCAR3	-1.31132	2.00476774179284e-25
BCL6	-1.76478	3.26818877993325e-22
BCO2	-1.4243	2.49030125730131e-06
BCR	-1.13496	4.860425444084e-18
BEND3	-1.49856	0.00465413
BHLHE40	-1.24988	6.14435753889797e-41
BICC1	-1.50148	0.00021616
BICD1	-1.32057	0.000497036
BMP2	-1.78921	2.74526664313649e-40
BNC1	-1.19065	2.14446243770807e-29
BPIFC	-1.5119	1.56553495622154e-21
BRD1	-1.12695	8.82224637242786e-13
BRD4	-1.16919	5.36004152167176e-12
BRPF1	-1.13034	4.33046559324362e-07
BRPF3	-1.18421	1.13640210397573e-07
BTBD3	-1.09106	1.03706224581543e-11
C10orf10	-1.02578	0.0443733
C10orf12	-1.47939	0.00134045
C10orf2	-1.07382	0.000319892
C11orf95	-1.28423	3.85202661705681e-07
C11orf96	-4.0715	3.75226297017108e-07
C15orf62	-2.522	1.16886062654004e-38
C17orf96	-1.01834	0.000201078
C1orf68	-1.87367	0.00218218
C2CD2L	-1.16779	4.27049021759971e-07
C2CD3	-1.22217	6.70007499831057e-05
C6orf106	-1.27552	1.53109801154772e-31
CA3	-1.06206	0.0489384
CACHD1	-1.32673	0.00158577
CAD	-1.15364	7.86503734667934e-11
CAMK1D	-1.10272	6.65636992577952e-07
CARD10	-1.19003	5.69785409399735e-21
CASKIN2	-1.00673	1.28500373644143e-05
CASZ1	-1.14066	1.6181656122272e-15
CBFA2T2	-1.12845	7.32278485307218e-06
CBL	-1.68009	1.38034010880928e-21
CBLB	-1.0014	0.0017655
CCDC101	-1.69457	4.53947015505283e-06
CCDC13	-2.21632	2.07058051351233e-05
CCDC93	-1.13023	1.46831827964434e-11
CCL22	-2.38402	0.00100095
CD177	-1.64041	0.00084925
CD55	-1.15458	8.46959915280127e-36
CDC25B	-1.78119	8.04298143858518e-20
CDH4	-1.76886	7.6965081917455e-14
CDK14	-1.01272	1.5006124616126e-08
CDSN	-1.52991	5.81586217721917e-09
CDYL	-1.1271	2.12820260301176e-21
CGN	-1.16538	3.69411125463893e-10
CGNL1	-1.57588	0.000139519
CHAC1	-2.90201	1.34799119051938e-59
CHAF1A	-1.01143	6.76040733854779e-07
CHST2	-1.26981	1.07597817554784e-06
CIC	-1.18056	3.64387798708231e-15
CIT	-1.01181	0.00320391
CITED2	-1.48576	1.00677009869707e-52
CKMT2-AS1	-1.34224	1.17805030850412e-06
CLCN5	-1.13236	5.7339455936751e-13
CLCN6	-1.23894	0.000116854
CLIP2	-1.05138	1.78813917492219e-13
CLN8	-1.55469	4.8405881812672e-21
CMIP	-1.60285	9.11929580971508e-30
CMYA5	-1.03574	0.0369742
CNFN	-1.6106	1.15694389767511e-47
CNNM1	-2.14874	0.000485363
CNOT3	-1.08026	4.31012254374616e-08
CNST	-1.49052	6.57885931388966e-19
COBLL1	-1.57471	5.04517663639541e-43
COL12A1	-1.49332	1.80671071901837e-19
CPA4	-1.74623	1.49684988755865e-68
CPEB3	-1.0334	0.0014854
CPEB4	-1.35281	1.44586289133095e-18
CRAMP1L	-1.13606	2.53032593880134e-08
CRCT1	-1.83374	6.2513700318846e-83
CREBBP	-1.43502	2.15837270602375e-10
CREBRF	-1.16061	5.17345999130359e-15
CRKL	-1.09344	9.290923942272e-22
CRY1	-1.03746	9.24106288512077e-06
CRYAB	-1.17263	1.36123755798832e-22
CSGALNACT2	-1.63412	1.55043503686467e-23
CSRNP1	-1.95276	1.6048350747964e-48
CTAGE8	-1.23094	0.000147431
CTDSP2	-1.1212	6.40894372815517e-18
CTGF	-1.08793	7.74933002402572e-12
CTH	-2.65016	4.1602442292088e-17
CTSA	-1.09699	2.0508580404807e-18
CUZD1	-1.33663	0.0145709
CXCL17	-1.56599	0.00760963
CXXC1	-1.17413	6.14907249810723e-15
CYP26B1	-1.67115	1.20983068534315e-05
CYP2W1	-1.57786	2.39198463509358e-17
CYP4F12	-1.06818	0.0425922
CYTH3	-1.27654	9.83705758353647e-29
DACT2	-1.42133	0.0139549
DAGLB	-1.02866	6.55951642599381e-11
DAPK1	-1.4516	0.000154327
DBP	-1.2501	3.82506924573014e-11
DDI2	-1.46769	1.44281892174461e-06
DDIT3	-1.02145	3.87062423241105e-11
DFNB31	-1.45089	8.12559032470764e-05
DGKD	-1.23572	0.000926651
DGKE	-1.06479	0.000610394
DIAPH1	-1.05229	4.82909080513996e-26
DIAPH3	-2.91771	4.40178573641358e-161
DIO2	-2.95184	8.64062903140262e-11
DIRC3	-1.02591	0.000226485
DLC1	-2.17588	1.19171676938066e-07
DLG5	-1.03027	4.41642500306329e-16
DLGAP4	-1.19293	3.94339728048672e-22
DLL1	-1.1536	9.48404914012937e-11
DLX2	-1.4911	0.00510978
DLX5	-1.6705	1.09941167752065e-14
DNAH11	-1.33933	0.000202797
DNAJC6	-1.10393	0.000103785
DNASE1L2	-1.76085	2.60421274116973e-06
DNM1	-1.54259	0.0134538
DNMBP	-1.12549	2.63868205738719e-09
DNMT1	-1.18254	4.55927469984159e-13
DOCK4	-1.2389	2.13147116827056e-08
DOCK5	-1.02045	8.05175320966712e-07
DOK7	-1.89204	4.19420116439055e-05
DOT1L	-1.50221	2.97322886903407e-17
DSEL	-1.09658	6.31909001119995e-07
DUSP1	-1.34726	1.05163919549498e-40
DUSP10	-2.00971	5.89614887403659e-29
DUSP2	-1.22991	0.00477705
DUSP5	-1.44585	1.02792261772367e-36
DUSP8	-1.27182	0.000136017
E2F7	-1.35591	1.05806505157717e-05
EAF1	-1.05903	5.04398856426501e-12
ECM1	-1.58249	2.78382618317471e-58
EDEM1	-1.006	7.38647992900965e-16
EEF1A2	-1.07318	1.92802353284386e-11
EGFR	-1.44734	1.8058440143473e-06
EGR1	-1.14366	2.68755854520383e-14
EGR3	-2.03296	4.87665379088804e-29
EHD2	-1.06245	1.40781670756789e-23
EIF4G1	-1.0822	2.70143394258401e-30
ELF4	-1.14833	2.09888534526028e-08
ELMOD1	-2.32576	4.69654307843147e-24
ELMSAN1	-1.25552	1.16697210649384e-10
ENO2	-1.61865	6.35810779875512e-24
EP300	-1.37015	2.83985646903625e-14
EPAS1	-1.04379	1.23685658811696e-19
EPG5	-1.93142	3.76781966948076e-33
EPHA2	-1.13428	6.16791980176216e-26
EPHB3	-1.31858	1.22135305137194e-26
EPN3	-1.00393	5.40781686994035e-13
EPS8	-1.15459	8.76547037003868e-05
EREG	-1.19756	3.75992643585152e-15
ERN1	-1.64154	0.000428819
ERRFI1	-1.21769	6.84466218581741e-38
ERV3-1	-1.27989	7.39547551213978e-07
ERVMER34-1	-1.24873	0.032725
ESYT3	-2.75399	1.57461245533087e-24
ETS1	-1.27913	1.36834463236538e-26
ETS2	-1.0074	3.40532023676701e-19
ETV7	-1.55267	5.17572702499335e-05
EVC2	-1.31302	9.48594165803988e-05
EXPH5	-1.25816	2.09147160613457e-12
EXT1	-1.0952	9.83457977045566e-12
F2R	-1.1002	2.23401961349842e-10
FALEC	-2.54149	0.000780139
FAM102A	-1.58179	2.96964453345308e-27
FAM109A	-1.01048	3.77102270487557e-09
FAM110B	-1.69551	0.0333487
FAM160A1	-1.56404	7.62401633595316e-09
FAM196B	-4.88457	0.000134678
FAM20C	-1.0048	0.000404094
FAM43B	-2.39387	0.000112327
FAM65B	-3.25972	2.48350216071119e-10
FAT4	-1.2667	0.0043528
FBN2	-1.3168	1.61665686616304e-21
FBRS	-1.25671	8.75285736447975e-21
FBRSL1	-1.56781	4.37263379954516e-16
FCHSD1	-2.53863	1.30791408898864e-82
FGD1	-1.13015	2.15503637141801e-05
FGFR4	-2.07633	2.06670261901057e-16
FICD	-1.21797	0.0445562
FIGN	-1.26254	0.00275865
FKBP15	-1.81051	2.35385850972715e-29
FKBP9P1	-1.13387	0.000604143
FLCN	-1.75745	3.08486126402326e-21
FLG	-1.46439	2.81829557883373e-05
FLII	-1.02295	9.37899514222522e-26
FLJ42627	-1.06074	0.0206451
FLNC	-1.13273	4.68273929895184e-05
FLRT2	-1.05343	2.99060546122130e-12
FNIP2	-2.15188	4.19730177814109e-38
FOLR3	-1.15434	1.16838540623373e-06
FOSB	-1.86146	0.0029684
FOSL1	-1.47904	9.71205177352597e-16
FOXJ2	-1.1658	2.84566713750459e-13
FOXJ3	-1.04223	4.73473476294896e-11
FOXK1	-1.4111	1.44159986829564e-11
FOXM1	-1.13515	2.29192560497822e-06
FOXN3	-1.01196	3.24395050396572e-09
FOXO3	-1.25058	1.3814491136869e-29
FOXP4	-1.19466	3.00165703576051e-05
FRAT1	-1.27835	0.00625707
FRAT2	-1.30661	8.00104155568493e-11
FRMPD1	-2.56233	1.75997677173114e-06
FST	-1.32608	3.19789753774744e-23
FZD10	-2.72312	5.03505786209275e-13
FZD7	-1.15646	5.84907759109994e-09
GABRE	-1.12488	1.02798976477329e-05
GADD45B	-1.0325	6.23383243332897e-21
GAL3ST1	-2.15212	0.00522432
GAN	-1.23979	5.4161387517759e-07
GAREM	-1.32222	5.37882935181807e-13
GAS7	-1.376	2.89928132454082e-11
GATAD2B	-1.04232	1.24589675608631e-05
GATSL2	-1.01923	0.00972089
GBA	-1.14721	5.07520285518988e-20
GBA2	-1.12138	5.51864945321521e-14
GCHFR	-1.1873	2.93619722664138e-17
GCOM1	-1.63819	7.79057852247507e-20
GEM	-3.68429	6.64715190126597e-48
GEMIN4	-1.0383	1.9562493964176e-07
GEMIN5	-1.05025	3.42261364836557e-05
GGCT	-1.15386	5.5430038210807e-34
GIT1	-1.07159	1.65387507788578e-14
GJC1	-1.06493	1.02650849068634e-05
GLB1L2	-1.04558	4.78118283957458e-05
GLB1L3	-1.75835	0.00473349
GLI3	-1.00898	0.0312168
GLIS2	-1.70603	1.8361409182125e-09
GLRX	-1.12737	8.94671476611831e-16
GLTSCR1	-1.11143	0.00280868
GNE	-1.50977	3.05522961071253e-16
GOLGA6L10	-1.20447	0.0319954
GOLGA7	-1.06032	4.45101087582805e-23
GPAT3	-1.41417	1.10294081030078e-19
GPNMB	-1.72393	3.22217672916436e-47
GPR137C	-1.64738	0.0135542
GPR176	-1.37021	7.6067094844159e-09
GPR75-ASB3	-8.70789	8.29931977835506e-09
GPSM1	-1.14197	1.70287251897278e-15
GRAMD1A	-1.03686	3.81770950861286e-08
GRB7	-1.52381	1.0956125793323e-21
GREM1	-3.42354	1.75338554604783e-15
GRHL3	-1.1754	3.51261274357171e-20
GSDMA	-1.20475	1.33619283067079e-17
GSE1	-1.32942	1.38228283330323e-17
GTF2IRD1	-1.1526	1.04636867781074e-13
GTPBP1	-1.05623	8.714527587469e-12
GULP1	-1.00126	1.26708553343821e-12
H1F0	-1.26035	6.39633279567184e-29
H1FX	-1.33218	3.19841465226437e-26
HAL	-1.91705	1.29366408983079e-22
HBEGF	-1.57101	5.68506446459136e-12
HCFC1	-1.51282	1.26701879132195e-14
HDAC9	-1.6546	7.80104383648094e-23
HECA	-1.47962	3.07652707428382e-34
HECTD1	-1.20556	4.17298038363618e-06
HECTD4	-1.32953	7.29270788277778e-11
HELZ	-1.09982	1.07906313486051e-06
HIP1	-1.41634	2.86004601614267e-05
HIST1H1C	-1.1781	2.53004540541398e-22
HIST1H2AE	-1.23573	0.000240134
HIST1H2BG	-1.38259	8.99177678275054e-09
HIST1H4H	-1.81257	5.10851613950953e-07
HIST2H2BE	-1.39707	1.45674235070531e-21
HIST3H2A	-1.17493	4.10576015324276e-12
HIVEP1	-1.19826	3.86852539668776e-05
HIVEP2	-1.3696	8.36050161854506e-19
HK1	-1.01089	1.47176085293876e-24
HK2	-2.09737	2.06383213605255e-98
HMOX1	-2.41689	1.36645179657678e-83
HPGD	-1.51916	2.23870875912368e-42
HS3ST2	-2.69458	1.95474064505248e-16
HSD17B2	-1.56066	1.51463581566524e-11
HSPA1A	-1.54459	2.9109729709359e-32
HSPA6	-2.50392	3.22299481139889e-31
HSPA7	-1.50601	0.0145977
HSPB8	-2.47161	1.30154263015286e-22
HSPH1	-1.14396	1.60932885442131e-20
HUWE1	-1.0652	1.71540035409392e-19
IGF1R	-1.2038	2.09439390178858e-13
IGF2	-1.99088	4.59244784844124e-11
IGF2R	-1.02204	1.26340232113265e-15
IGSF9	-1.15034	4.52498829733576e-12
IL1RL1	-1.22477	0.0109734
IL1RL2	-1.01916	0.00376255
IL6R	-2.10388	1.38640919082934e-73
INPP5B	-1.05085	6.85328645982561e-06
INSIG1	-1.0092	6.68622195559226e-28
INSR	-1.30174	0.000133389
IQCJ-SCHIP1	-1.19651	5.33006112498708e-09
IQSEC1	-1.10734	2.70225428931392e-05
IRAK2	-1.34976	0.000901654
IRS2	-2.3254	1.23233574779697e-52
ISM1	-3.54914	9.74673033452825e-05
ISYNA1	-1.42934	2.98301689718918e-14
ITGA5	-1.74402	3.17863620749005e-47
ITGA6	-1.03597	2.22909382181112e-27
ITPR3	-1.12811	1.55388501923673e-23
ITSN2	-1.06199	1.67961143622501e-13
IVNS1ABP	-1.07989	1.21154849065866e-31
JMY	-1.04418	1.8170086784494e-10
JPH1	-1.01653	0.000903874
KANK1	-1.13356	3.04374190132643e-20
KCNE1	-2.01207	0.000186117
KCNK1	-1.20695	2.67961599806931e-22
KCNK15	-1.31149	0.0148541
KCNQ5	-1.44479	0.00199135
KCTD4	-2.0909	8.83655708467171e-27
KDM2A	-1.18713	1.90165279645104e-27
KDM5C	-1.15396	1.59808195170719e-18
KDM6B	-1.2753	2.58958196592871e-10
KDM7A	-1.18756	7.79753581322724e-16
KIAA0355	-1.13463	6.26171925332137e-10
KIAA1024	-1.87446	0.00846408
KIAA1549	-1.25857	0.0132149
KIF17	-3.2441	2.90814576184817e-27
KIF1B	-1.10014	1.64126752834208e-19
KIF26A	-3.00877	8.21086629580935e-74
KIF26B	-1.42667	0.0254078
KIF3C	-1.0344	1.03308345604278e-08
KIRREL	-1.09096	1.35183721094409e-09
KLF11	-1.88256	9.94211898899122e-17
KLF3	-1.08097	2.42792507561304e-26
KLF4	-1.32483	9.76475539783054e-50
KLF7	-1.37407	2.53463944792193e-25
KLHL21	-2.11102	4.25005545019317e-80
KLHL24	-1.32166	9.98803459475862e-21
KLHL29	-1.03304	9.13846239748662e-06
KLK6	-1.91956	1.57401564956478e-86
KLK9	-1.9353	7.2386417722483e-46
KMT2A	-1.27796	7.95499409733807e-10
KMT2B	-1.14209	9.89728869691144e-12
KMT2C	-1.1806	7.24258175797574e-11
KMT2D	-1.37225	1.8351693520932e-14
KPRP	-2.99872	6.38505645183526e-32
KRT18	-1.01803	1.79778345326164e-32
KRT33B	-2.67278	5.56284301719148e-06
KRT37	-2.59639	8.72088218089515e-05
KRT75	-1.06728	1.50873000060468e-05
KRT78	-1.33576	2.76354852170597e-34
KRT80	-1.01289	2.19424691127116e-20
KRTAP19-1	-4.37487	5.46891409855806e-05
LAMA1	-2.70883	1.73738970564778e-14
LARGE	-1.29282	0.000505933
LARP1	-1.01516	4.12200590607121e-18
LARP4B	-1.13213	3.98950051810599e-15
LATS2	-1.54956	1.46224700733076e-22
LBH	-2.06809	1.17120165661323e-19
LCAL1	-2.97956	9.80549051052678e-15
LCE1A	-2.80671	3.09248887165652e-103
LCE1B	-2.74638	5.77816835503829e-96
LCE1C	-2.28765	5.187572689288e-79
LCE1D	-1.7441	1.53502670860152e-13
LCE1E	-1.61706	5.62385769821081e-16
LCE1F	-3.04316	7.69364492242183e-175
LCE2A	-2.77411	3.09252589566956e-49
LCE2B	-2.33104	1.33015292252568e-79
LCE2C	-2.42737	9.19278927243927e-57
LCE2D	-3.62088	2.30632858733407e-102
LCE3A	-3.34367	1.70778148416563e-10
LCE3C	-3.49596	1.04824185015167e-20
LCE3D	-2.59047	4.7663860406387e-170
LCE3E	-2.59106	3.67736615783127e-114
LCE5A	-2.66944	1.1353233109628e-09
LCE6A	-1.40176	1.43485789515148e-13
LGI2	-2.1454	3.75688563613148e-15
LIMS3L	-8.04136	2.16004926269986e-07
LIN54	-1.13931	4.33462477670837e-06
LINC-PINT	-1.50798	3.83129809294905e-07
LINC-ROR	-5.03735	6.96732120510964e-05
LINC00365	-3.30836	0.000143416
LINC00492	-6.0186	3.08043335574819e-29
LINC00592	-1.08679	0.000959181
LINC00641	-1.47212	0.00825037
LINC00707	-1.2722	5.34668397623755e-20
LINC01004	-1.06166	0.0259947
LINC01088	-2.04133	0.000954553
LINC01128	-1.19315	2.47751462091062e-06
LINC01214	-2.02727	0.00010583
LINC01559	-1.33706	8.06838791616154e-18
LIPE	-1.16337	6.9701350424402e-07
LIPM	-1.06593	1.94357058575679e-13
LMTK2	-1.46902	8.58475083555583e-14
LNX1	-1.04961	1.08498680872358e-08
LOC100129034	-1.18189	8.0881971112097e-05
LOC100506746	-1.24377	4.7907773798803e-05
LOC101928841	-3.10415	2.40242670516269e-06
LOC101929231	-2.47224	2.17570798216375e-05
LOC283299	-1.44758	8.94111180260471e-05
LOC284023	-1.4898	1.78237514573618e-10
LOC440028	-1.72596	0.000180881
LOC652276	-1.44057	0.000400672
LOC729083	-2.27528	0.00210716
LOR	-2.95434	3.58937233734315e-146
LPIN1	-1.11074	1.39317405920122e-18
LPIN2	-1.3588	4.84636984907291e-08
LRIG1	-1.05906	0.00775426
LRP1	-1.08634	0.0021946
LRP8	-1.30241	2.786974928389e-05
LSMEM1	-2.35458	9.42240266055089e-05
LURAP1L-AS1	-1.5651	0.00225492
LUZP1	-1.01597	1.26332940203827e-14
LVRN	-2.44487	5.82049228714818e-06
LY6G6C	-1.04701	4.26096391886479e-21
LZTS1	-2.06187	0.0164465
MAB21L1	-2.1113	0.00646473
MADD	-1.03112	5.6301427561644e-07
MAFF	-1.68762	3.6273942614467e-53
MAFG	-1.84954	6.75405709183767e-50
MAFK	-1.46554	1.58859948761742e-18
MAGED4B	-1.59651	0.0074206
MANBA	-1.33773	4.84374690905723e-15
MAP1LC3A	-1.05063	1.24248197201384e-07
MAP1LC3B	-1.75397	4.96738454911169e-71
MAP1S	-1.27995	3.66757621775717e-08
MAP2K3	-1.59687	4.25477650413482e-24
MAP3K8	-1.2682	3.23901184579212e-13
MAP3K9	-1.51726	5.415630720738e-19
MAPKBP1	-1.34693	2.21285987052705e-19
MARCH3	-1.59038	5.60112241548366e-20
MARCH7	-1.00387	1.82515116175552e-28
MARK4	-1.00413	1.12541689218427e-14
MBD1	-1.52318	1.14317897817814e-38
MBD6	-1.14551	1.46282608832844e-06
MBP	-1.37497	2.21506491782531e-18
MCPH1-AS1	-2.82055	0.00176656
MDC1	-1.03726	0.000354255
MED13	-1.15659	3.80773961343446e-14
MED13L	-1.11882	5.88563044128062e-14
MEF2B	-7.91721	4.0405866668418e-07
MEF2D	-1.36541	4.45310952424358e-17
MET	-1.02	3.52545302768284e-19
MEX3A	-1.26222	1.62032293436748e-05
MEX3B	-1.66039	3.30697561920697e-05
MGAT5	-1.09415	4.66281175769491e-11
MICAL2	-1.38046	4.50016361272172e-15
MICALCL	-1.7009	5.57309355742968e-12
MICU1	-1.07974	3.16904270892619e-16
MID1	-1.58775	1.19469717873315e-06
MIEF2	-1.10578	9.87899561256189e-19
MITF	-1.24718	3.50097682507959e-07
MKI67	-1.36707	2.57002214976364e-11
MKL1	-1.23802	3.00788011899771e-10
MLLT4	-1.10923	5.8536096118171e-22
MME	-1.71566	8.24710724145961e-47
MNT	-1.40408	1.06619140401756e-14
MOAP1	-1.04806	1.41716708727828e-08
MPRIP	-1.21926	5.41330176070542e-26
MPZL3	-1.53847	2.8789562258956e-33
MRPS6	-2.32991	1.45484873755385e-17
MSANTD3-TMEFF1	-1.0457	0.00697127
MTMR10	-1.03569	5.467490414772e-07
MTMR3	-1.22688	7.50812865123378e-18
MUC16	-1.22393	0.00810088
MXD1	-1.96842	2.05116067068803e-55
MYADM	-1.06567	8.47662050370076e-09
MYCT1	-3.07967	3.61928233618473e-07
MYO10	-1.1932	3.0066393552467e-19
MYO9B	-1.23298	1.99192328214876e-17
NACAD	-1.47969	0.00695291
NAV1	-1.25781	4.34724216353024e-11
NBPF10	-1.84882	0.00114577
NCAPD2	-1.01163	2.66065093935047e-10
NCF2	-1.74668	8.30341121913531e-28
NCOA1	-1.23664	2.19511794605217e-07
NCOA3	-1.19342	1.27394685925398e-14
NCOA6	-1.09983	4.21073803574864e-09
NCOR2	-1.79147	2.89332108658359e-26
NCR3LG1	-1.75439	0.000334585
NDRG4	-1.44121	7.55874554591395e-26
NEAT1	-1.92908	6.50261860750129e-07
NEDD4L	-1.74749	1.0564801371998e-38
NEFM	-1.272	0.00288213
NEU1	-1.19228	2.45235927469334e-23
NFAT5	-1.00509	2.56821411921503e-08
NFATC1	-1.50226	0.00529765
NFIC	-1.05607	1.55013325129209e-09
NFIL3	-1.48557	2.19331021430624e-31
NFKBIA	-1.3818	9.46334492555177e-34
NHSL1	-1.2466	3.40182795975312e-10
NID2	-1.17321	6.33381897973719e-06
NIPAL4	-1.25059	1.8656936625179e-24
NKX1-2	-2.766	3.74453672858534e-05
NLRP10	-1.24364	3.33987176388015e-19
NMT2	-1.0602	3.4454844013673e-10
NOTCH1	-1.18259	2.73644154704069e-25
NOTCH2	-1.14569	1.77879539017462e-23
NPAS1	-1.9055	1.2779913405455e-52
NPC1	-1.41252	6.26091948942174e-30
NPIPA1	-1.12882	0.0201785
NPIPB3	-1.36458	0.000394989
NPIPB4	-1.33219	0.019899
NPIPB5	-1.34657	1.70296719365864e-09
NPIPB9	-2.48719	0.0202557
NPR2	-1.75841	2.32753977182876e-08
NR1D1	-2.03457	1.0536659659081e-22
NR1D2	-1.15051	5.83576722456144e-18
NR4A1	-1.577	0.000642102
NR4A3	-1.30441	0.0480162
NRP2	-1.0531	0.000317906
NT5DC3	-1.05829	0.00204685
NTSR1	-1.32455	0.0293648
NUP50	-1.16497	1.64734311996073e-21
NUPR1	-1.38225	5.30046208123013e-50
NWD2	-1.89854	4.52903764905257e-08
NXF1	-1.19533	1.90284016144617e-11
OPHN1	-1.31372	1.77672724007493e-07
ORC1	-1.05583	0.0129846
OSBP2	-1.91847	1.18350602460735e-23
OSBPL1A	-1.05528	1.15878958785447e-23
OSGIN1	-1.36555	3.18866071625814e-05
OSMR	-1.22454	9.53518358898492e-15
OTUD1	-1.02933	9.11405857026621e-20
OTUD7B	-1.04728	1.47963286624083e-06
OVCH2	-1.15958	0.00341809
OVOL1	-1.49523	2.02802734714828e-35
P2RY14	-2.85888	0.000728978
PACS1	-1.02832	7.39847094670363e-08
PAK2	-1.10379	3.74977090718963e-19
PALM2-AKAP2	-3.58899	1.09739148597291e-05
PAPD7	-1.36422	3.25608794108394e-13
PAPL	-3.66017	5.75998871090719e-30
PARD6B	-1.18077	5.19258935121237e-09
PARP6	-1.03643	8.48650233551704e-08
PATL1	-1.22281	1.87282653269404e-14
PAX8	-1.18019	1.09663226778752e-05
PCDH7	-1.28329	5.12650911840111e-16
PDPR	-1.03073	7.62179391971608e-05
PDXDC2P	-1.10546	0.000999959
PDZD2	-1.43334	6.9946809001167e-19
PEG10	-1.52935	1.03756955452095e-16
PELI1	-1.16503	6.23226816892944e-30
PER1	-1.62558	6.3068691337003e-34
PFKFB2	-2.02145	1.09120339657798e-39
PFKFB3	-1.83363	6.64331717510276e-44
PGF	-1.24962	1.61006709615685e-23
PGM5P2	-2.01328	0.00399819
PHACTR4	-1.33061	1.17700671460317e-25
PHF13	-1.35228	4.76760046562465e-19
PHLDA1	-1.05188	1.60646316282592e-19
PHLPP1	-1.04176	5.7078099304922e-07
PHLPP2	-1.23811	0.00175099
PI4K2A	-1.17949	3.13688567430615e-28
PIEZO1	-1.27256	8.23222617172669e-26
PIK3C2B	-1.34976	2.47675125378514e-16
PIK3CD	-1.2625	0.00011215
PIM1	-1.26671	2.28632202957428e-40
PIP5K1A	-1.00266	2.35331638237968e-18
PITX1	-1.09836	1.56944269086727e-27
PKD1L2	-3.04793	2.33229429946914e-10
PKMYT1	-1.11234	3.42287750273939e-06
PKP2	-1.52251	1.84123518228373e-34
PLA2G2F	-1.59821	4.49400201632481e-21
PLA2G4B	-1.15931	2.15306265582295e-13
PLAGL2	-1.20295	4.54409603882573e-09
PLCXD1	-2.022	2.1054898028178e-46
PLCXD2	-1.23092	0.00875483
PLD6	-3.37199	2.58390652575024e-13
PLEKHA7	-1.02162	2.03262283400115e-09
PLEKHF1	-1.18903	4.06774468096949e-10
PLEKHM1	-1.4126	3.94780158207489e-33
PLEKHM2	-1.25815	6.71179203739963e-27
PLEKHM3	-1.00267	0.00185181
PLEKHO1	-1.20526	0.00256718
PLIN2	-1.28779	1.63407829077024e-14
PLK3	-1.57082	6.90653970876823e-29
PLXDC2	-1.68579	7.30625400169504e-20
PLXNA2	-1.06799	4.10298684343271e-09
PMEL	-1.26552	1.10869960387055e-08
PMFBP1	-1.04289	0.00253384
PNPLA2	-1.31508	1.71178532410934e-17
PNPLA3	-1.08522	8.98064829367902e-07
PNRC1	-1.09629	1.45565730211293e-24
POLE	-1.21539	1.68311473204341e-08
POM121	-1.12916	4.86310181072974e-10
POM121C	-1.14376	7.75736724119624e-10
POSTN	-1.73104	1.97283054622276e-17
POU2F1	-1.30411	1.43682034334379e-06
PPARA	-1.06172	1.48449862303823e-05
PPARD	-1.12913	8.57635676675293e-26
PPIF	-2.45316	2.78443240247205e-127
PPP1R15A	-2.82974	1.18163355169776e-150
PPP1R15B	-1.20487	7.82022322548651e-19
PPP1R18	-1.17081	3.72171164630644e-29
PPP2R2D	-1.0722	3.05624673366591e-13
PPRC1	-1.31685	2.2801156899114e-10
PRB2	-1.21359	4.27635287000121e-08
PRDM1	-2.11448	9.32102092796181e-55
PRKDC	-1.07212	5.63105782433911e-18
PRR9	-4.30659	2.00651529365438e-103
PRRC2A	-1.01144	1.1690319058105e-22
PRSS8	-1.40935	2.57222314820685e-56
PSCA	-1.56867	4.48631181138949e-07
PSG1	-2.6602	1.43092107076698e-05
PSG2	-2.34819	3.55812418787979e-18
PSG4	-2.45786	2.12545132164645e-72
PSG5	-2.07142	2.7584173753433e-44
PSG6	-2.32116	4.44905848862906e-09
PSG7	-3.61725	3.11469389456913e-24
PSG9	-2.21204	0.000204306
PTCH1	-1.64776	0.000628663
PTGER3	-1.50966	5.86065570015418e-08
PTGS2	-2.49548	3.7220533063619e-22
PTP4A1	-1.62919	2.09473362909125e-50
PTPN14	-1.07944	4.89910656786698e-18
PTPN23	-1.13125	1.13384841877703e-11
PTPN5	-4.13186	1.92759160247728e-13
PTPRE	-1.66011	9.41663831568863e-12
PTPRG	-1.28087	0.00047217
PVT1	-1.27375	0.00546408
QKI	-1.25841	1.72346026259721e-25
QSOX1	-1.26027	3.45251974737221e-31
R3HCC1L	-1.07584	2.33231993489055e-18
RAB11FIP1	-1.08254	1.8323937629965e-05
RAB11FIP5	-1.20519	1.28188610083552e-25
RAB7A	-1.10183	2.17417746428581e-34
RAD54L	-1.10922	0.0142019
RAF1	-1.03084	6.39097294965724e-18
RALGDS	-1.10606	6.17243929877206e-18
RAPGEF1	-1.0419	1.37112466378762e-13
RAPH1	-1.34762	1.04109747678754e-08
RASA4B	-1.13935	4.62052625891121e-09
RASAL2	-1.00761	7.52129369870444e-12
RASAL2-AS1	-1.926	0.000377577
RASD2	-2.33757	0.000185424
RASGEF1B	-1.74107	2.18395275752617e-27
RASSF5	-1.89958	4.42986299226484e-43
RAVER1	-1.22138	4.3602831117363e-07
RBBP6	-1.41941	1.86161416453576e-37
RDH13	-1.07769	4.27027667701626e-15
REL	-1.17754	1.04917541183523e-07
RELT	-1.03906	9.61111741700723e-07
REM2	-2.50484	0.00656912
RFX1	-1.24788	1.359016383097e-05
RFX2	-1.28184	6.00986541927325e-08
RGMA	-1.15518	0.000154732
RHBDD2	-1.04279	9.18412206922625e-13
RHBG	-1.37331	0.0321602
RMND5A	-1.32718	1.00171626201129e-25
RNASE7	-2.97153	1.88436404160142e-143
RND1	-1.79215	0.0164176
RNF165	-1.4647	0.0153954
RNF169	-1.20473	2.38382060246473e-13
RNF222	-1.13403	2.10534313423071e-11
RNF223	-2.59241	3.74341523023801e-35
RNF225	-1.3455	3.11513996952098e-05
RNF39	-2.49174	1.8510217715444e-79
RNF44	-1.33237	9.10454184976311e-16
ROCK1P1	-2.71509	9.10898218233888e-21
ROR2	-1.6149	0.0292259
RORA	-1.32297	2.4563649117e-35
RPRD2	-1.02348	1.82393210311611e-06
RUNX1	-1.13894	1.16901573911951e-06
RUSC2	-1.57686	4.0138884968418e-17
S100P	-1.04859	3.76412673368427e-38
SAFB	-1.08314	3.40614780289562e-12
SALL4	-1.5652	0.0324795
SAMD4B	-1.25323	8.42952631914498e-17
SASH1	-1.14465	8.6961299838096e-18
SATB2	-1.11436	0.0408105
SBK1	-2.5751	0.000829255
SBSN	-1.26296	4.8687248190095e-35
SCAF4	-1.30404	3.98545699250292e-10
SCNN1B	-1.2366	2.18735966392437e-26
SCNN1D	-2.70913	1.48190577210478e-11
SCNN1G	-1.47813	8.47067403316116e-10
SEC14L1	-1.35228	5.51202663790768e-25
SEC16A	-1.08609	1.56677135206568e-14
SEMA5A	-1.06214	1.49840222491519e-05
SEMA6A	-2.31597	0.00269734
SEMA7A	-1.39637	1.11082299636093e-19
SEPT1	-1.21119	0.0246663
SEPT3	-1.42702	1.0337972402837e-08
SERINC5	-1.05223	2.30946419786337e-18
SERTAD2	-1.23345	1.10235776161545e-22
SESN2	-1.81172	2.35870561047288e-47
SETD1A	-1.54218	3.21162684898628e-10
SETD1B	-1.25094	2.26740914106731e-05
SETD2	-1.07803	1.25896596013196e-12
SF1	-1.03302	7.83655598184337e-17
SF3A1	-1.04591	2.95052172851222e-13
SF3A2	-1.18236	3.73311735667457e-12
SGK1	-1.08179	3.10856419733411e-17
SH2B2	-1.33027	6.14580884149297e-06
SH2D5	-1.06094	1.69808587018055e-13
SH3GL3	-1.20413	0.00076622
SH3PXD2A	-1.24708	8.42735100274886e-08
SH3PXD2B	-1.47738	5.68794845989878e-22
SHANK2	-1.15597	0.00124864
SHB	-1.24477	3.12334566894531e-14
SIAH2	-1.17599	2.39498831204597e-25
SIK2	-1.07468	2.06523317554458e-08
SIK3	-1.24649	4.69369678832561e-09
SIN3A	-1.16822	2.41448435869555e-09
SIPA1L1	-1.10608	4.3882664533829e-09
SIRT1	-1.15928	1.88013568304686e-14
SKI	-1.23687	9.63061883677923e-13
SLC10A6	-1.48459	1.76643430541077e-19
SLC12A7	-1.21332	0.000157462
SLC18A3	-1.51621	0.00192387
SLC20A1	-1.23916	8.77080190607375e-17
SLC20A2	-1.29534	4.16912662020993e-28
SLC25A25	-1.48971	1.16983717577299e-29
SLC2A14	-2.07399	1.03806706840483e-07
SLC2A3	-1.88	1.04215278873922e-81
SLC31A1	-1.06448	5.19369473466053e-21
SLC38A2	-1.32017	6.87512108841201e-37
SLC43A3	-1.00559	1.05211730465265e-05
SLC46A2	-1.54193	2.62651340902767e-05
SLC5A3	-3.67649	7.69272736693849e-14
SLC6A6	-2.09076	7.26517626115705e-17
SLC6A8	-1.63383	1.63396428291857e-59
SLC6A9	-1.10988	0.00022933
SLC7A1	-1.00067	8.68101493813364e-20
SLC7A11	-1.10546	5.17164346810832e-10
SLC7A2	-1.04781	3.099585925505e-08
SLC7A5P2	-1.51982	0.049996
SLC9A1	-1.57467	5.55699965443064e-30
SLCO4A1	-1.66815	6.54962860893009e-29
SMAD7	-1.00637	1.04481667681206e-05
SMCR8	-1.23947	7.91413650724006e-13
SMG1P1	-1.38422	9.75072813374378e-10
SMG1P3	-1.34048	3.84948711747386e-05
SMPD1	-1.37279	7.0535332931651e-17
SMPD3	-2.0181	2.02255859616768e-08
SNX27	-1.1412	1.06126698062275e-05
SOD3	-3.12143	7.6108156720807e-32
SOGA1	-1.13507	0.000146439
SP2	-1.25849	2.31326140609503e-06
SPATA13	-1.15527	0.0343031
SPECC1	-1.11993	1.84110745338237e-11
SPEN	-1.46314	2.79193834150566e-18
SPIN4	-2.51512	9.18619152733032e-32
SPINK1	-2.99672	1.29151909589896e-14
SPINT1	-1.24159	5.68226144861783e-37
SPIRE1	-1.80925	4.48824212648454e-29
SPNS2	-1.75004	6.12786819821091e-57
SPOCK1	-1.34164	0.000909262
SPRR2A	-1.17822	1.26973120297984e-30
SPRR4	-1.90859	1.08314896954706e-25
SPRY4	-1.20549	1.49062303561428e-08
SQSTM1	-1.3691	1.23893429304832e-63
SRGAP3	-1.09074	0.000785668
SRRM2	-1.09205	1.81540558408304e-23
SRSF4	-1.05648	3.52644408729571e-15
SSH1	-1.30404	1.27548619898775e-13
SSH2	-1.10106	1.04266996205547e-05
STC2	-2.24627	1.4620143267695e-65
STEAP1B	-1.30559	3.94132594688042e-07
STK10	-1.51366	6.7667662853676e-19
STK24	-1.15502	3.67335393714507e-38
STK40	-1.12827	9.9904096297441e-13
STS	-1.03403	0.00379113
STXBP1	-1.01828	1.12909424714455e-14
STXBP6	-2.22347	1.67814307597248e-29
SUN3	-2.8098	0.00122972
SUSD6	-1.14969	2.45686761983042e-16
SV2A	-1.17441	0.0492174
SYNDIG1L	-2.96599	0.00165098
SYNE1	-2.73699	3.84036349472742e-34
SYNE2	-1.2091	0.00257148
SYNJ2	-1.52196	3.20184284921801e-06
SYNRG	-1.06355	6.67095218395432e-10
TACC1	-1.14056	1.00622554341492e-12
TACC2	-1.1454	4.02364421300824e-15
TAF3	-1.08035	0.000967423
TANC2	-1.24428	3.13573073118508e-14
TBC1D10B	-1.04621	2.19896881383617e-14
TBC1D3C	-1.09025	0.00030517
TBC1D3F	-2.26062	0.00349322
TBC1D9	-1.61566	2.00131078018799e-30
TBX19	-1.42498	0.00263743
TCHHL1	-2.78555	1.58211693472272e-13
TCOF1	-1.13938	1.74875072982338e-10
TCP11L2	-1.96714	2.68102176778133e-29
TEAD1	-1.33522	8.91952570661809e-28
TEAD4	-1.32109	0.000173171
TEN1-CDK3	-1.20431	0.0193642
TENM2	-1.25709	2.93441925474259e-20
TENM3	-1.71399	1.26209744369604e-09
TESK2	-1.09718	9.13225392067596e-05
TET3	-1.30032	1.94296302132644e-11
TFE3	-1.02645	2.76656703546196e-18
TGFBR3	-1.7526	1.33777585994085e-07
TGM3	-2.14346	4.65651728295383e-05
THSD4	-1.09847	9.07889275795993e-14
TIAM1	-1.27992	2.28674148936599e-16
TICAM1	-1.08143	4.83680010757786e-13
TIMP2	-1.52388	5.56860451042347e-34
TJAP1	-1.02288	4.49199418144639e-05
TMCC1	-1.22206	9.22242352162353e-23
TMEM143	-1.05733	0.0458721
TMEM221	-1.69293	3.62495630001409e-05
TMEM236	-1.66029	0.0151761
TMEM255A	-2.40952	2.91593219971592e-11
TMEM38A	-1.0992	0.00329809
TMEM86A	-1.31843	1.10436366227082e-05
TNFAIP3	-1.31136	9.07840077359922e-21
TNFSF9	-1.08653	8.30272940863065e-17
TNK2	-1.18085	1.53615991748763e-21
TNNC1	-1.88708	8.41370850418792e-08
TNRC18	-1.05082	1.13482870045799e-14
TNRC6C	-1.47064	0.0490809
TOB1	-1.27175	7.62439348545572e-41
TOP1	-1.09026	4.43331803783963e-20
TP53BP2	-1.52165	4.83879970476123e-22
TP53INP2	-1.00111	1.03865230460627e-05
TREX2	-2.31852	1.68193031380932e-21
TRIB1	-1.52528	2.29932959473889e-22
TRIB3	-1.06922	6.85160042229956e-20
TRPV3	-2.27997	4.11675385270356e-33
TRPV4	-1.68875	4.00761018111478e-06
TRRAP	-1.15654	7.4228093408917e-09
TSC1	-1.15969	3.44579990292212e-08
TSC22D2	-1.24757	2.16353882991179e-24
TSHZ2	-1.35626	0.000544883
TSHZ3	-1.63595	6.15203608081322e-07
TTBK2	-1.55655	4.56738075377608e-05
TTPAL	-1.09111	4.43428330213632e-17
TULP4	-1.45645	8.78564416890868e-14
TYRP1	-1.51544	7.74140765673331e-11
UBE2R2	-1.10786	5.866261879794e-27
UBE4B	-1.00614	3.02325029542442e-09
UBQLN2	-1.03108	6.99253569852399e-17
UBR4	-1.26651	2.86203249755579e-16
UCA1	-4.11197	4.62284805258072e-67
UGT1A7	-3.26074	4.9456961992691e-06
ULBP1	-1.70419	2.08388752240556e-07
ULK1	-1.13032	9.84454965640212e-20
USP2	-3.19649	3.78860611804391e-43
USP36	-1.59256	6.9526720153296e-14
USP38	-1.28454	2.08505004277128e-21
UVSSA	-1.257	0.000416107
VASN	-1.77422	5.33170411741154e-26
VEGFA	-1.57094	3.8100740238387e-45
VEGFC	-1.19474	1.94815275510479e-09
VPS37B	-1.15066	6.85849709974243e-22
VSIG10L	-1.37998	2.36284944345944e-16
WASF1	-1.59203	3.47736565511155e-13
WDFY3	-1.04314	1.26036774526749e-08
WDR83	-1.61593	3.0134844858852e-11
WFDC21P	-1.33436	2.07381549365653e-38
WHAMM	-1.01213	5.54083370849687e-06
WHSC1	-1.15719	6.67129347509198e-17
WIPF2	-1.17899	9.1548138195603e-19
WLS	-1.01257	1.66081004797622e-16
WNK2	-2.41355	0.0008827
WWC2	-1.05532	7.35624029050663e-09
XKRX	-1.4163	4.95061799063794e-10
XYLT1	-1.5013	7.27711993903858e-12
YARS	-1.16588	3.16508995669036e-22
YOD1	-1.74771	2.1778150682467e-41
YPEL4	-2.07087	1.72215058896789e-15
YY1AP1	-1.35184	1.36378627674582e-18
ZBED6	-1.56816	9.8964536047472e-07
ZBED6CL	-2.41577	6.08772981412871e-08
ZBTB16	-1.2015	0.00359536
ZBTB38	-1.12013	3.5506535985735e-14
ZBTB43	-1.16083	2.21525387804338e-10
ZBTB7C	-1.03421	0.0118701
ZCCHC14	-1.04237	2.94923509446424e-05
ZCCHC2	-1.26617	7.49281168810119e-10
ZDHHC7	-1.0475	2.58186655446474e-10
ZFP36	-1.37974	2.76179771222445e-35
ZFPM1	-1.13811	0.00042035
ZHX2	-1.30445	7.39742246567935e-06
ZNF114	-2.41526	6.27103262588862e-05
ZNF142	-1.01855	0.0014101
ZNF212	-1.4677	4.64962722210645e-11
ZNF275	-1.37959	0.000186321
ZNF317	-1.06967	1.30246641689415e-08
ZNF318	-1.37124	4.28976077724023e-11
ZNF335	-1.35155	7.2703835620944e-09
ZNF365	-1.53825	4.83751391983192e-27
ZNF460	-1.49675	6.34855074286493e-05
ZNF503	-1.07386	2.19182028543028e-13
ZNF579	-1.09258	4.6285951928151e-08
ZNF609	-1.26817	1.23483155075549e-10
ZNF628	-1.36443	7.40935023525615e-06
ZNF653	-1.00013	0.00289832
ZNF681	-1.37704	4.40121675781085e-17
ZNF701	-1.42076	1.06326502697868e-10
ZNF705D	-7.03451	1.8719435522884e-05
ZNF841	-1.57462	3.18267556017952e-15
ZNRF1	-1.06562	3.57984498490237e-08
ZRANB1	-1.11695	4.89286140351468e-19
ZSWIM4	-1.66439	2.95790756998626e-14
ZYX	-1.09519	7.01298609833336e-20
