# Supplementary material for: A dominant SRCAP truncating mutation promotes squamous cell carcinoma progression
Source: Oncogenesis. 2025 Aug 26;14(1):33. doi: 10.1038/s41389-025-00576-z (PMC12381255; doi:10.1038/s41389-025-00576-z)
Supplement: Supplementary file 4 — Data Set 3 [file 41389_2025_576_MOESM4_ESM.xlsx]

## Sheet: Sheet1
Gene	Forward Primer	Reverse Primer
18S	GCAATTATTCCCCATGAACG	GGCCTCACTAAACCATCCAA
ANAPC10	GGAGGTGCCGAGAATCTGAG	CTGATCCACTCCAAATCCTGGT
CDK1	GGCTCTTGGAAATTGAGCGG	GGTATGGTAGATCCCGGCTT
FLG	AAAGAGCTGAAGGAACTTCTGG	AACCATATCTGGGTCATCTGG
ITGA4	AGACGGTGATGCTGTTGCTG	GCACCCACTAGGAGCCATA
ITGA5	GCTTCAACTTAGACGCGGAG	GCACACTGACCCCGTCTG
ITGAV	CGCTTCTTCTCTCGGGACTC	AGAAACATCCGGGAAGACGC
LCE1A	TGAAGCGGACTCTGCACCTA	GGGCATCTCAGCCACTCTTG
LCE2D	CTCCCAAATGTCCTCCCAAG	GGTTCACTCTCACAGCAATC
LOR	CCGGTGGGAGCGTCAAGT	AGGAGCCGCCGCTAGAGAC
MKI67	CCTGCTTGTTTGGAAGGGGTATTG	CATTCTGAAGACTTTCATTTTCATACC
MMP2	CGGACAAAGAGTTGGCAGTG	GGTGTGTAGCCAATGATCCTGT
MMP9	ACAAGAAGTGGGGCTTCTGC	TCAGGGCGAGGACCATAGA
ORC3	TCCTCGATGTCTAAGGGTTGC	GCTTACTGTCCTCAGGCTCA
PCNA	GCGTGAACCTCACCAGTATG	CGCCAAGGTATCCGCGTTAT
POLD1	GCAGGTCAAGGTCGTATCCC	CTTGTGGCCTCACCCCTTTG
SPRR2G	GATCTTTGAAGACTCTGATTCTCTG	GCAATGCTCAGGTGGACAAG
